# Supplementary material for: Common Data Elements for Meaningful Stroke Documentation in Routine Care and Clinical Research: Retrospective Data Analysis
Source: JMIR Med Inform. 2021 Oct 12;9(10):e27396. doi: 10.2196/27396 (PMC8548969; doi:10.2196/27396)
Supplement: Multimedia Appendix 1 [file medinform_v9i10e27396_app1.xlsx]

## Sheet: All concept occurrences
Concept	Similarity	# All	# A_Klinikdokumentation.xml	# B_Rehabilitation.xml	# C_Register_Standards.xml	# D_Studiendokumentation.xml	# E_internationale_Standards.xml		Concept	Count	Question	Type	DataType	MeasurementUnit	SourceFile
C0031809	0.276031	65	15	5	1	44	0		C0031809	5	Head	ItemDef	integer	Null	D_Studiendokumentation.xml
									C0031809	5	Lungs	ItemDef	integer	Null	D_Studiendokumentation.xml
									C0031809	5	Ear	ItemDef	integer	Null	D_Studiendokumentation.xml
									C0031809	5	Abdomen	ItemDef	integer	Null	D_Studiendokumentation.xml
									C0031809	5	Heart	ItemDef	integer	Null	D_Studiendokumentation.xml
									C0031809	5	Nose	ItemDef	integer	Null	D_Studiendokumentation.xml
									C0031809	5	Gastrointestinal	ItemDef	integer	Null	D_Studiendokumentation.xml
									C0031809	5	Throat	ItemDef	integer	Null	D_Studiendokumentation.xml
									C0031809	4	Physical Examination	ItemGroup	Complex Item	Null	D_Studiendokumentation.xml
									C0031809	1	Liver	ItemDef	text	Null	A_Klinikdokumentation.xml
									C0031809	1	Physical exam with follow-up	ItemDef	text	Null	A_Klinikdokumentation.xml
									C0031809	1	physical examination during recording	ItemDef	text	Null	A_Klinikdokumentation.xml
									C0031809	1	Tapping pain	ItemDef	integer	Null	A_Klinikdokumentation.xml
									C0031809	1	Physical examination, other	ItemDef	text	Null	A_Klinikdokumentation.xml
									C0031809	1	rectal	ItemDef	text	Null	A_Klinikdokumentation.xml
									C0031809	1	Examination date	ItemDef	date	Null	B_Rehabilitation.xml
									C0031809	1	Examen général	ItemGroup	Complex Item	Null	A_Klinikdokumentation.xml
									C0031809	1	Pulse State	ItemDef	text	Null	A_Klinikdokumentation.xml
									C0031809	1	Joints	ItemDef	integer	Null	A_Klinikdokumentation.xml
									C0031809	1	Pulmonary examination	ItemDef	text	Null	A_Klinikdokumentation.xml
									C0031809	1	Cardiovascular examination	ItemDef	text	Null	A_Klinikdokumentation.xml
									C0031809	1	Spleen	ItemDef	text	Null	A_Klinikdokumentation.xml
									C0031809	1	Clinical examination	ItemDef	integer	Null	C_Register_Standards.xml
									C0031809	1	Kidney camp	ItemDef	text	Null	A_Klinikdokumentation.xml
									C0031809	1	General physical findings - abdomen	ItemGroup	Complex Item	Null	A_Klinikdokumentation.xml
									C0031809	1	During Lysis half-hourly, hourly after clinical examination (history ARC)	ItemDef	integer	Null	A_Klinikdokumentation.xml
									C0031809	1	Date of investigation at discharge	ItemDef	date	Null	B_Rehabilitation.xml
									C0031809	1	Special status at discharge	ItemDef	text	Null	B_Rehabilitation.xml
									C0031809	1	Date of investigation	ItemDef	date	Null	B_Rehabilitation.xml
									C0031809	1	Special status	ItemDef	text	Null	B_Rehabilitation.xml
C0003280	0.32729	43	11	8	14	2	8		C0003280	2	Oral anticoagulants	ItemDef	integer	Null	B_Rehabilitation.xml
									C0003280	2	Thromboprophylaxis	ItemDef	integer	Null	B_Rehabilitation.xml
									C0003280	1	4: Heparin	CLItem: Heparin	boolean	Null	C_Register_Standards.xml
									C0003280	1	4: Fondaparinux (Arixtra)	CLItem: Fondaparinux (Arixtra)	boolean	Null	E_internationale_Standards.xml
									C0003280	1	3: Warfarin	CLItem: Warfarin	boolean	Null	C_Register_Standards.xml
									C0003280	1	Antithrombotic therapy by end of hospital day 2	ItemDef	text	Null	E_internationale_Standards.xml
									C0003280	1	1: Anticoagulants on discharge	CLItem: Anticoagulants on discharge	boolean	Null	E_internationale_Standards.xml
									C0003280	1	Marcumar	ItemDef	integer	Null	B_Rehabilitation.xml
									C0003280	1	Heparin within 48 hours	ItemDef	boolean	Null	A_Klinikdokumentation.xml
									C0003280	1	Discharged on antithrombotic therapy	ItemDef	text	Null	E_internationale_Standards.xml
									C0003280	1	1: Long-term anticoagulation	CLItem: Long-term anticoagulation	boolean	Null	A_Klinikdokumentation.xml
									C0003280	1	5: Type of the drug cause: warfarin	CLItem: Type of the drug cause: warfarin	boolean	Null	C_Register_Standards.xml
									C0003280	1	Thrombosis prophylaxis	ItemGroup	Complex Item	Null	A_Klinikdokumentation.xml
									C0003280	1	Anticoagulants or PTT > 40 seconds, INR > 1.5, platelets < 100,000, BZ at Lysebeginn < 50 mg / dl or > 400 mg / dl	ItemDef	boolean	Null	A_Klinikdokumentation.xml
									C0003280	1	Heparin sc.	ItemDef	integer	Null	C_Register_Standards.xml
									C0003280	1	Venous thromboembolism (VTE) prophylaxis	ItemDef	text	Null	E_internationale_Standards.xml
									C0003280	1	Arixtra 2.5 mg (GFR &gt; 50) 0-0-1 as of tomorrow	ItemDef	boolean	Null	A_Klinikdokumentation.xml
									C0003280	1	Heparin 7,500 IE 1-0-1 (GFR &lt; 20)	ItemDef	boolean	Null	A_Klinikdokumentation.xml
									C0003280	1	Arixtra 1.5 mg (GFR 50-20) 0 0 1 tomorrow	ItemDef	boolean	Null	A_Klinikdokumentation.xml
									C0003280	1	1: Vit.K antagonists	CLItem: Vit.K antagonists	boolean	Null	C_Register_Standards.xml
									C0003280	1	Use of oral anticoagulants within 48 hours prior to randomization	ItemDef	boolean	Null	D_Studiendokumentation.xml
									C0003280	1	Use of heparin, except for low dose subcutaneous heparin, within 48 hours prior to randomization	ItemDef	boolean	Null	D_Studiendokumentation.xml
									C0003280	1	Heparin (iv).	ItemDef	integer	Null	C_Register_Standards.xml
									C0003280	1	Heparin i.v. pTT-effective	ItemDef	boolean	Null	C_Register_Standards.xml
									C0003280	1	5: other OAK	CLItem: other OAK	boolean	Null	C_Register_Standards.xml
									C0003280	1	Herparin sc.	ItemDef	integer	Null	C_Register_Standards.xml
									C0003280	1	Anticoagulant in hospital indicator	ItemDef	integer	Null	E_internationale_Standards.xml
									C0003280	1	Anticoagulant type	ItemDef	integer	Null	E_internationale_Standards.xml
									C0003280	1	Therapeutic anticoagulation	ItemDef	integer	Null	B_Rehabilitation.xml
									C0003280	1	Warfarin for INR, Ziel___	ItemDef	boolean	Null	A_Klinikdokumentation.xml
									C0003280	1	Anticoagulants	ItemDef	text	Null	B_Rehabilitation.xml
									C0003280	1	Antithrombotiques	ItemGroup	Complex Item	Null	A_Klinikdokumentation.xml
									C0003280	1	1: at anticoagulation	CLItem: at anticoagulation	boolean	Null	B_Rehabilitation.xml
									C0003280	1	Heparin subcutaneous (low molecular weight)	ItemDef	integer	Null	C_Register_Standards.xml
									C0003280	1	Thrombosis prophylaxis	ItemDef	boolean	Null	C_Register_Standards.xml
									C0003280	1	Oral anticoagulants	ItemDef	boolean	Null	A_Klinikdokumentation.xml
									C0003280	1	Secondary Prevention: Dicumarine	ItemDef	integer	Null	C_Register_Standards.xml
									C0003280	1	Heparin curative	ItemDef	boolean	Null	A_Klinikdokumentation.xml
									C0003280	1	Anticoagulation (warfarin/heparin or similar) including recommendations in the discharge letter	ItemDef	integer	Null	C_Register_Standards.xml
									C0003280	1	Dicumarine	ItemDef	integer	Null	C_Register_Standards.xml
									C0003280	1	3: Warfarin (Coumadin)	CLItem: Warfarin (Coumadin)	boolean	Null	E_internationale_Standards.xml
C0746470	0.410438	37	9	9	2	16	1		C0746470	6	Has the patient been taking any concomitant medication since previous visit? If yes, please document it on the Concomitant Medications pages at the end of the CRF.	ItemDef	boolean	Null	D_Studiendokumentation.xml
									C0746470	1	Medication date	ItemDef	date	Null	B_Rehabilitation.xml
									C0746470	1	Medication End Date	ItemDef	date	Null	D_Studiendokumentation.xml
									C0746470	1	Pharmaceutical Preparations and dosage	ItemDef	text	Null	A_Klinikdokumentation.xml
									C0746470	1	103. what drugs you currently take?	ItemGroup	Complex Item	Null	B_Rehabilitation.xml
									C0746470	1	medication Unit	ItemDef	text	Null	D_Studiendokumentation.xml
									C0746470	1	medication indication	ItemDef	text	Null	D_Studiendokumentation.xml
									C0746470	1	Indication medication as required	ItemDef	text	Null	B_Rehabilitation.xml
									C0746470	1	1: Pharma i.v.	CLItem: Pharma i.v.	boolean	Null	C_Register_Standards.xml
									C0746470	1	Stroke discharge medication category	ItemDef	integer	Null	E_internationale_Standards.xml
									C0746470	1	Current medication	ItemDef	text	Null	A_Klinikdokumentation.xml
									C0746470	1	Drug Administration (T=0)	ItemGroup	Complex Item	Null	D_Studiendokumentation.xml
									C0746470	1	Mecication Label	ItemDef	text	Null	D_Studiendokumentation.xml
									C0746470	1	2: rectal	CLItem: rectal	boolean	Null	B_Rehabilitation.xml
									C0746470	1	Medication	ItemDef	text	Null	A_Klinikdokumentation.xml
									C0746470	1	Medication	ItemGroup	Complex Item	Null	A_Klinikdokumentation.xml
									C0746470	1	Concomitant Medication	ItemGroup	Complex Item	Null	D_Studiendokumentation.xml
									C0746470	1	4: i.m.	CLItem: i.m.	boolean	Null	B_Rehabilitation.xml
									C0746470	1	Medication	ItemDef	text	Null	B_Rehabilitation.xml
									C0746470	1	medication name	ItemDef	text	Null	D_Studiendokumentation.xml
									C0746470	1	Home medication	ItemDef	text	Null	A_Klinikdokumentation.xml
									C0746470	1	Daily dosage	ItemDef	text	Null	D_Studiendokumentation.xml
									C0746470	1	Médicaments à visée vasculaire (dont antidiabétiques)	ItemGroup	Complex Item	Null	A_Klinikdokumentation.xml
									C0746470	1	Medication	ItemDef	integer	Null	B_Rehabilitation.xml
									C0746470	1	Other medication	ItemDef	text	Null	A_Klinikdokumentation.xml
									C0746470	1	4: Medical cause	CLItem: Medical cause	boolean	Null	C_Register_Standards.xml
									C0746470	1	1: oral medication	CLItem: oral medication	boolean	Null	B_Rehabilitation.xml
									C0746470	1	Medicines	ItemDef	integer	Null	B_Rehabilitation.xml
									C0746470	1	Medication at discharge	ItemDef	text	Null	A_Klinikdokumentation.xml
									C0746470	1	Has the patient been taking any concomitant medication at sudy start? If yes, please document it on the Concomitant Medications pages at the end of the CRF.	ItemDef	boolean	Null	D_Studiendokumentation.xml
									C0746470	1	Medication Start Date	ItemDef	date	Null	D_Studiendokumentation.xml
									C0746470	1	List of approved medicines with status	ItemDef	text	Null	A_Klinikdokumentation.xml
C3702515	0.351632	36	9	26	1	0	0		C3702515	2	Dysarthria	ItemDef	integer	Null	B_Rehabilitation.xml
									C3702515	2	Dysarthria at discharge	ItemDef	integer	Null	B_Rehabilitation.xml
									C3702515	1	Phonation sample/a / + o	ItemDef	integer	Null	A_Klinikdokumentation.xml
									C3702515	1	speech apraxia	ItemDef	text	Null	B_Rehabilitation.xml
									C3702515	1	Language	ItemDef	integer	Null	A_Klinikdokumentation.xml
									C3702515	1	Speech motor test: At admission	ItemGroup	Complex Item	Null	B_Rehabilitation.xml
									C3702515	1	1: Dysarthrie	CLItem: Dysarthrie	boolean	Null	A_Klinikdokumentation.xml
									C3702515	1	3: Ideatorische apraxia: Yes	CLItem: Ideatorische apraxia: Yes	boolean	Null	B_Rehabilitation.xml
									C3702515	1	Dysphonia	ItemDef	text	Null	B_Rehabilitation.xml
									C3702515	1	Dysarthria at discharge	ItemDef	text	Null	B_Rehabilitation.xml
									C3702515	1	Vigilance and communication behavior: response to speech	ItemDef	text	Null	B_Rehabilitation.xml
									C3702515	1	4: Klare Sprache / Sprachstörungen	CLItem: Klare Sprache / Sprachstörungen	boolean	Null	B_Rehabilitation.xml
									C3702515	1	Talk	ItemDef	integer	Null	A_Klinikdokumentation.xml
									C3702515	1	1: Dysarthria	CLItem: Dysarthria	boolean	Null	A_Klinikdokumentation.xml
									C3702515	1	Communication/speech and language skills	ItemDef	integer	Null	B_Rehabilitation.xml
									C3702515	1	speech apraxia at discharge	ItemDef	text	Null	B_Rehabilitation.xml
									C3702515	1	Dysphonia at discharge	ItemDef	text	Null	B_Rehabilitation.xml
									C3702515	1	Neurolinguistic findings (AAT Achener Aphasie Test): At discharge	ItemGroup	Complex Item	Null	B_Rehabilitation.xml
									C3702515	1	Language: Constraint, tools	ItemDef	integer	Null	A_Klinikdokumentation.xml
									C3702515	1	55. language	ItemGroup	Complex Item	Null	B_Rehabilitation.xml
									C3702515	1	Assessment of speech motor function circuits: phonation	ItemDef	integer	Null	B_Rehabilitation.xml
									C3702515	1	Neurolinguistic findings (AAT - Aachener Aphasie Test): At admission	ItemGroup	Complex Item	Null	B_Rehabilitation.xml
									C3702515	1	Speech motor findings: At discharge	ItemGroup	Complex Item	Null	B_Rehabilitation.xml
									C3702515	1	Dysarthria	ItemDef	text	Null	B_Rehabilitation.xml
									C3702515	1	Sprechstoerung	ItemDef	boolean	Null	C_Register_Standards.xml
									C3702515	1	apraxia	ItemDef	text	Null	B_Rehabilitation.xml
									C3702515	1	1: Three apraxia: Yes	CLItem: Three apraxia: Yes	boolean	Null	B_Rehabilitation.xml
									C3702515	1	Language	ItemDef	text	Null	A_Klinikdokumentation.xml
									C3702515	1	Articulation	ItemDef	integer	Null	A_Klinikdokumentation.xml
									C3702515	1	Assessment of speech motor function circuits: articulation	ItemDef	integer	Null	B_Rehabilitation.xml
									C3702515	1	2: Language production:	CLItem: Language production:	boolean	Null	B_Rehabilitation.xml
									C3702515	1	language	ItemDef	text	Null	B_Rehabilitation.xml
									C3702515	1	Language skills: Constraint	ItemDef	integer	Null	A_Klinikdokumentation.xml
									C3702515	1	Vigilance and communication behavior at discharge: response to speech	ItemDef	text	Null	B_Rehabilitation.xml
C0553692	0.441537	31	11	4	4	11	1		C0553692	2	Is it a symptomatic intracerebral haemorrhage (SICH)? SICH requires the presence of both intracerebral haemorrhage with mass effect occupying >30% of the infarcted Region (parenchymal haematoma type 2 - PH2) and neurological Deterioration leading to an encrease of 4 Points on the NIHSS from the lowest score recorded between baseline and 24 hours	ItemDef	boolean	Null	D_Studiendokumentation.xml
									C0553692	2	Has the participant had an intracerebral haemorrhage as identified by imaging?	ItemDef	boolean	Null	D_Studiendokumentation.xml
									C0553692	2	If the haemorrhage is symptomatic then also complete a SAE page, and add an unscheduled NIHSS, mRS and brain imaging (if performed) Location:	ItemDef	integer	Null	D_Studiendokumentation.xml
									C0553692	1	Subarachnoid Hemorrhage number	ItemDef	integer	Null	A_Klinikdokumentation.xml
									C0553692	1	Brain hemorrhage etiology unknown	ItemDef	integer	Null	A_Klinikdokumentation.xml
									C0553692	1	Subarachnoid Hemorrhage by diagnostic imaging	ItemDef	boolean	Null	A_Klinikdokumentation.xml
									C0553692	1	Cerebral hemorrhage	ItemDef	integer	Null	B_Rehabilitation.xml
									C0553692	1	Recent history or clinical presentation of ICH, subarachnoid hemorrhage (SAH), arterio-venous (AV) malformation, aneurysm, or cerebral neoplasm.	ItemDef	boolean	Null	D_Studiendokumentation.xml
									C0553692	1	Cerebral hemorrhage spontaneous	ItemDef	integer	Null	B_Rehabilitation.xml
									C0553692	1	Intracranial hemorrhage (ICH) identified by CT or MRI	ItemDef	boolean	Null	D_Studiendokumentation.xml
									C0553692	1	Secondary space-occupying a hemorrhage in the ischemic infarction area	ItemDef	boolean	Null	D_Studiendokumentation.xml
									C0553692,C0475264	1	7: Intraparenchymale hemorrhage	CLItem: Intraparenchymale hemorrhage	boolean	Null	C_Register_Standards.xml
									C0553692,C0475264	1	Subarachnoid Hemorrhage	ItemDef	integer	Null	A_Klinikdokumentation.xml
									C0553692,C0475264	1	Hemisphere	ItemDef	integer	Null	A_Klinikdokumentation.xml
									C0553692,C0475264	1	Subarachnoid hemorrhage	ItemDef	boolean	Null	C_Register_Standards.xml
									C0553692	1	History of brain hemorrhage	ItemDef	boolean	Null	A_Klinikdokumentation.xml
									C0553692	1	1: at anticoagulation	CLItem: at anticoagulation	boolean	Null	B_Rehabilitation.xml
									C0553692	1	Traumatic cerebral hemorrhage	ItemDef	integer	Null	B_Rehabilitation.xml
									C0553692,C0475264	1	Cerebral Hemorrhage	ItemDef	boolean	Null	A_Klinikdokumentation.xml
									C0553692	1	Cerebral hemorrhage	ItemDef	integer	Null	C_Register_Standards.xml
									C0553692,C0475264	1	8: Subarachnoid hemorrhage	CLItem: Subarachnoid hemorrhage	boolean	Null	C_Register_Standards.xml
									C0553692,C0475264	1	5: Subarachnoid hemorrhage (SAH)	CLItem: Subarachnoid hemorrhage (SAH)	boolean	Null	E_internationale_Standards.xml
									C0553692,C0475264	1	Primary intracerebral bleeding localization	ItemDef	integer	Null	C_Register_Standards.xml
									C0553692,C0475264	1	Localization (Cerebral hemisphere hemorrhage)	ItemDef	integer	Null	A_Klinikdokumentation.xml
									C0553692,C0475264	1	Dominant hemisphere affected	ItemDef	boolean	Null	D_Studiendokumentation.xml
									C0553692	1	Brain hemorrhage etiology known	ItemDef	boolean	Null	A_Klinikdokumentation.xml
									C0553692	1	Bleeding (or clinic of a SAB)	ItemDef	boolean	Null	A_Klinikdokumentation.xml
									C0553692,C0475264	1	Intracerebral hemorrhage, intraventricular	ItemDef	boolean	Null	A_Klinikdokumentation.xml
									C0553692	1	Intracerebral hemorrhage	ItemDef	boolean	Null	C_Register_Standards.xml
									C0553692	1	Stroke in the last 3 months, earlier brain hemorrhage or damage to central nervous SYSTEM (NPL, aneurysm, intracranial or spinal surgery) in the history	ItemDef	integer	Null	A_Klinikdokumentation.xml
									C0553692	1	Cerebellar hemorrhage	ItemDef	boolean	Null	A_Klinikdokumentation.xml
									C0553692	1	2: Intracranial Haemorrhage	CLItem: Intracranial Haemorrhage	boolean	Null	D_Studiendokumentation.xml
									C0553692,C0475264	1	Brain stem hemorrhage	ItemDef	boolean	Null	A_Klinikdokumentation.xml
									C0553692,C0475264	1	1: I60.-subarachnoid hemorrhage	CLItem: I60.-subarachnoid hemorrhage	boolean	Null	C_Register_Standards.xml
									C0553692	1	Brain hemorrhage etiology	ItemDef	integer	Null	A_Klinikdokumentation.xml
									C0553692,C0475264	1	Localization (Cerebellar hemorrhage)	ItemDef	integer	Null	A_Klinikdokumentation.xml
									C0553692,C0475264	1	Meningeal hemorrhage suspected	ItemDef	boolean	Null	A_Klinikdokumentation.xml
									C0553692,C0475264	1	4: Cerebellum Relevant single bleeding; Date: _	CLItem: Cerebellum Relevant single bleeding; Date: _	boolean	Null	C_Register_Standards.xml
									C0553692	1	Cause of intracerebral haemorrhage	ItemDef	integer	Null	C_Register_Standards.xml
									C0553692	1	3: Intracerebral hemorrhage (ICH)	CLItem: Intracerebral hemorrhage (ICH)	boolean	Null	E_internationale_Standards.xml
									C0553692	1	Intracerebral hemorrhage	ItemDef	integer	Null	C_Register_Standards.xml
									C0553692,C0475264	1	2: I61.-Intracerebral haemorrhage	CLItem: I61.-Intracerebral haemorrhage	boolean	Null	C_Register_Standards.xml
									C0553692	1	Space-occupying a bleeding	ItemDef	boolean	Null	D_Studiendokumentation.xml
									C0553692	1	2: earlier brain hemorrhage	CLItem: earlier brain hemorrhage	boolean	Null	A_Klinikdokumentation.xml
									C0553692	1	Brain hemorrhage	ItemDef	boolean	Null	A_Klinikdokumentation.xml
									C0553692,C0475264	1	Subarachnoid Hemorrhage Date	ItemDef	date	Null	A_Klinikdokumentation.xml
									C0553692,C0475264	1	4: Intraventricular hemorrhage (IVH)	CLItem: Intraventricular hemorrhage (IVH)	boolean	Null	E_internationale_Standards.xml
									C0553692,C0475264	1	Localization (Brain stem hemorrhage)	ItemDef	integer	Null	A_Klinikdokumentation.xml
C0085826	0.379349	30	6	4	11	1	8		C0085826	2	Antiplatelet agents	ItemDef	integer	Null	B_Rehabilitation.xml
									C0085826	1	Clopidogrel 75 mg 0-1-0	ItemDef	boolean	Null	A_Klinikdokumentation.xml
									C0085826	1	1: Platelet inhibitors	CLItem: Platelet inhibitors	boolean	Null	C_Register_Standards.xml
									C0085826	1	Aspirin within 24hr	ItemDef	boolean	Null	A_Klinikdokumentation.xml
									C0085826	1	ASPIRIN and dipyridamole	ItemDef	integer	Null	C_Register_Standards.xml
									C0085826	1	1: Aspirin	CLItem: Aspirin	boolean	Null	E_internationale_Standards.xml
									C0085826	1	Aspirin dose	ItemDef	boolean	mg/dl	A_Klinikdokumentation.xml
									C0085826	1	Discharged on antithrombotic therapy	ItemDef	text	Null	E_internationale_Standards.xml
									C0085826	1	acetylsalicylic acid	ItemDef	integer	Null	C_Register_Standards.xml
									C0085826	1	acetylsalicylic acid 100mg 0-1-0 (from the recording day!)	ItemDef	boolean	Null	A_Klinikdokumentation.xml
									C0085826	1	Clopidogrel (Plavix)	ItemDef	boolean	Null	A_Klinikdokumentation.xml
									C0085826	1	Antiplatelet agents at discharge	ItemDef	boolean	Null	C_Register_Standards.xml
									C0085826	1	Thrombozytenaggregationshemmer	ItemDef	boolean	Null	C_Register_Standards.xml
									C0085826,C0522473	1	Aspirin contraindication	ItemDef	boolean	Null	A_Klinikdokumentation.xml
									C0085826	1	acetylsalicylic acid	ItemDef	text	Null	A_Klinikdokumentation.xml
									C0085826	1	3: Clopidogrel (Plavix)	CLItem: Clopidogrel (Plavix)	boolean	Null	E_internationale_Standards.xml
									C0085826	1	2: Aspirin/Dipyridamole (in separate formulations or as Aggrenox)	CLItem: Aspirin/Dipyridamole (in separate formulations or as Aggrenox)	boolean	Null	E_internationale_Standards.xml
									C0085826	1	2: Antiplatelets at discharge	CLItem: Antiplatelets at discharge	boolean	Null	E_internationale_Standards.xml
									C0085826	1	2: at platelet inhibitors	CLItem: at platelet inhibitors	boolean	Null	B_Rehabilitation.xml
									C0085826	1	Use of glycoprotein IIb-IIIa inhibitors within 72 hours prior to randomization.	ItemDef	boolean	Null	D_Studiendokumentation.xml
									C0085826	1	Antiplatelet in hospital indicator	ItemDef	integer	Null	E_internationale_Standards.xml
									C0085826	1	2: Traumatic cerebral hemorrhage while platelet inhibitors taken	CLItem: Traumatic cerebral hemorrhage while platelet inhibitors taken	boolean	Null	B_Rehabilitation.xml
									C0085826	1	Antiplatelet < =, 48 h after event	ItemDef	boolean	Null	C_Register_Standards.xml
									C0085826	1	Platelet aggregation inhibitors	ItemDef	boolean	Null	C_Register_Standards.xml
									C0085826	1	Clopidogrel	ItemDef	integer	Null	C_Register_Standards.xml
									C0085826	1	Antiplatelet type	ItemDef	integer	Null	E_internationale_Standards.xml
									C0085826	1	Aspirin and DIP	ItemDef	integer	Null	C_Register_Standards.xml
									C0085826	1	Antithrombotic therapy by end of hospital day 2	ItemDef	text	Null	E_internationale_Standards.xml
									C0085826	1	Clopidogrel (follow up)	ItemDef	integer	Null	C_Register_Standards.xml
									C0085826	1	Aspirin	ItemDef	integer	Null	C_Register_Standards.xml
C0009566	0.437793	30	2	2	5	21	0		C0009566	6	Has the Patient experienced any Clinically relevant Adverse Events (AEs), Adverse Events of Special Interest (AESI) or Serious Adverse Events (SAEs) since previous visit? If yes, please document it on the AE, AESI and SAE pages.	ItemDef	boolean	Null	D_Studiendokumentation.xml
									C0009566	3	Are adverse events occurred?	ItemDef	boolean	Null	D_Studiendokumentation.xml
									C0009566	2	Complication of bone cover reimplantation	ItemDef	integer	Null	D_Studiendokumentation.xml
									C0009566	2	Complication of Hemikraniektomie	ItemDef	integer	Null	D_Studiendokumentation.xml
									C0009566	2	7: Secondary complications, which extended the hospital stay or is moved a recapture (E.g., thrombosis, infection)	CLItem: Secondary complications, which extended the hospital stay or is moved a recapture (E.g., thrombosis, infection)	boolean	Null	D_Studiendokumentation.xml
									C0009566	1	Has the Patient experienced any Clinically relevant Adverse Events (AEs), Adverse Events of Special Interest (AESI) or Serious Adverse Events (SAEs) since the Informed Consent has been signed? If yes, please document it on the AE, AESI and SAE pages.	ItemDef	boolean	Null	D_Studiendokumentation.xml
									C0009566	1	Adverse Event (AE)	ItemGroup	Complex Item	Null	D_Studiendokumentation.xml
									C0009566	1	Occurrence of complications	ItemDef	boolean	Null	B_Rehabilitation.xml
									C0009566	1	Complications	ItemDef	integer	Null	C_Register_Standards.xml
									C0009566	1	2: Anaesthetic incident	CLItem: Anaesthetic incident	boolean	Null	D_Studiendokumentation.xml
									C0009566	1	Complications	ItemGroup	Complex Item	Null	C_Register_Standards.xml
									C0009566	1	Complication	ItemDef	integer	Null	A_Klinikdokumentation.xml
									C0009566	1	No complications	ItemDef	integer	Null	C_Register_Standards.xml
									C0009566	1	Complication (Protocol complications)	ItemDef	integer	Null	A_Klinikdokumentation.xml
									C0009566	1	Are adverse events occurred since the time of consent?	ItemDef	boolean	Null	D_Studiendokumentation.xml
									C0009566	1	Complications	ItemDef	boolean	Null	B_Rehabilitation.xml
									C0009566	1	Late complications/measures	ItemDef	integer	Null	C_Register_Standards.xml
									C0009566	1	Date and time of AE	ItemDef	datetime	Null	D_Studiendokumentation.xml
									C0009566	1	1: Adverse Event	CLItem: Adverse Event	boolean	Null	D_Studiendokumentation.xml
									C0009566	1	1: no complications	CLItem: no complications	boolean	Null	C_Register_Standards.xml
C0038454,C0475264	0.300164	29	11	1	13	4	0		C0038454	2	Date of stroke (dd.mm.yyyy)	ItemDef	date	Null	B_Rehabilitation.xml
									C0038454,C0475264	1	4: predominantly brain stem	CLItem: predominantly brain stem	boolean	Null	C_Register_Standards.xml
									C0038454,C0475264	1	3: vertebrobasilaer	CLItem: vertebrobasilaer	boolean	Null	C_Register_Standards.xml
									C0038454,C0475264	1	Infarct core >1/3 MCA territory qualitatively or >100ml quantitatively (determined by DWI lesion on MRI)	ItemDef	boolean	Null	D_Studiendokumentation.xml
									C0038454,C0475264	1	Localisation (Infarction, Anterior or Middle Cerebral Artery)	ItemDef	integer	Null	A_Klinikdokumentation.xml
									C0038454,C0475264	1	1: judice brain	CLItem: judice brain	boolean	Null	C_Register_Standards.xml
									C0038454	1	Cerebral Infarction	ItemDef	integer	Null	A_Klinikdokumentation.xml
									C0038454	1	Date initial event	ItemDef	date	Null	B_Rehabilitation.xml
									C0038454	1	Cerebrovascular accident date	ItemDef	date	Null	A_Klinikdokumentation.xml
									C0038454,C0475264	1	Brainstem	ItemDef	boolean	Null	A_Klinikdokumentation.xml
									C0038454	1	2: TACS (Total Anterior Circulation Syndrome)	CLItem: TACS (Total Anterior Circulation Syndrome)	boolean	Null	C_Register_Standards.xml
									C0038454,C0475264	1	Clinical attack localization	ItemDef	integer	Null	C_Register_Standards.xml
									C0553692,C0475264	1	Subarachnoid Hemorrhage	ItemDef	integer	Null	A_Klinikdokumentation.xml
									C0038454	1	2: ACA	CLItem: ACA	boolean	Null	D_Studiendokumentation.xml
									C0553692,C0475264	1	Cerebral Hemorrhage	ItemDef	boolean	Null	A_Klinikdokumentation.xml
									C0553692,C0475264	1	8: Subarachnoid hemorrhage	CLItem: Subarachnoid hemorrhage	boolean	Null	C_Register_Standards.xml
									C0553692,C0475264	1	5: Subarachnoid hemorrhage (SAH)	CLItem: Subarachnoid hemorrhage (SAH)	boolean	Null	E_internationale_Standards.xml
									C0553692,C0475264	1	Localization (Cerebral hemisphere hemorrhage)	ItemDef	integer	Null	A_Klinikdokumentation.xml
									C0553692,C0475264	1	Dominant hemisphere affected	ItemDef	boolean	Null	D_Studiendokumentation.xml
									C0475264	1	2: TACS (Total Anterior Circulation Syndrome)	CLItem: TACS (Total Anterior Circulation Syndrome)	boolean	Null	C_Register_Standards.xml
									C0038454	1	Date event	ItemDef	date	Null	C_Register_Standards.xml
									C0038454,C0475264	1	8: ACP1	CLItem: ACP1	boolean	Null	C_Register_Standards.xml
									C0038454,C0475264	1	Localization (Infarction of Posterior Cerebral Artery)	ItemDef	integer	Null	A_Klinikdokumentation.xml
									C0038454,C0475264	1	Localisation (Infarction of Cerebellum)	ItemDef	integer	Null	A_Klinikdokumentation.xml
									C0553692,C0475264	1	Brain stem hemorrhage	ItemDef	boolean	Null	A_Klinikdokumentation.xml
									C0038454,C0475264	1	3: Both cerebral hemispheres	CLItem: Both cerebral hemispheres	boolean	Null	C_Register_Standards.xml
									C0038454,C0475264	1	4: Vertebrobasilar lacunar infarction	CLItem: Vertebrobasilar lacunar infarction	boolean	Null	A_Klinikdokumentation.xml
									C0553692,C0475264	1	Localization (Cerebellar hemorrhage)	ItemDef	integer	Null	A_Klinikdokumentation.xml
									C0038454,C0475264	1	Localization (Infarction of Brainstem)	ItemDef	integer	Null	A_Klinikdokumentation.xml
									C0038454,C0475264	1	1: hemispherical stroke	CLItem: hemispherical stroke	boolean	Null	B_Rehabilitation.xml
									C0553692,C0475264	1	Meningeal hemorrhage suspected	ItemDef	boolean	Null	A_Klinikdokumentation.xml
									C0553692,C0475264	1	4: Cerebellum Relevant single bleeding; Date: _	CLItem: Cerebellum Relevant single bleeding; Date: _	boolean	Null	C_Register_Standards.xml
									C0038454,C2713035	1	Clinical stroke tissue-based definition indicator	ItemDef	integer	Null	E_internationale_Standards.xml
									C0038454,C0475264	1	Infarction, Posterior Cerebral Artery	ItemDef	boolean	Null	A_Klinikdokumentation.xml
									C0038454	1	1: MCA	CLItem: MCA	boolean	Null	D_Studiendokumentation.xml
									C0038454	1	6: Apoplectic stroke	CLItem: Apoplectic stroke	boolean	Null	A_Klinikdokumentation.xml
									C0038454	1	Stroke, severe	ItemDef	boolean	Null	A_Klinikdokumentation.xml
									C0553692,C0475264	1	Subarachnoid Hemorrhage Date	ItemDef	date	Null	A_Klinikdokumentation.xml
									C0038454	1	Time event unknown, as in sleep	ItemDef	integer	Null	C_Register_Standards.xml
									C0553692,C0475264	1	Localization (Brain stem hemorrhage)	ItemDef	integer	Null	A_Klinikdokumentation.xml
									C0475264	1	3: PCA	CLItem: PCA	boolean	Null	D_Studiendokumentation.xml
									C0038454,C0475264	1	Attack localization (basin)	ItemDef	integer	Null	D_Studiendokumentation.xml
									C0038454,C0475264	1	2: Right cerebral hemisphere	CLItem: Right cerebral hemisphere	boolean	Null	C_Register_Standards.xml
									C0475264	1	1: MCA	CLItem: MCA	boolean	Null	D_Studiendokumentation.xml
									C0038454,C0475264	1	1: Left cerebral hemisphere	CLItem: Left cerebral hemisphere	boolean	Null	C_Register_Standards.xml
									C0038454	1	Patients presenting with acute ischemic stroke	ItemDef	boolean	Null	D_Studiendokumentation.xml
									C0553692,C0475264	1	7: Intraparenchymale hemorrhage	CLItem: Intraparenchymale hemorrhage	boolean	Null	C_Register_Standards.xml
									C0038454,C0475264	1	1: Carotid territory	CLItem: Carotid territory	boolean	Null	A_Klinikdokumentation.xml
									C0475264	1	4: POCS (Posterior Circulation Syndrome)	CLItem: POCS (Posterior Circulation Syndrome)	boolean	Null	C_Register_Standards.xml
									C0553692,C0475264	1	Hemisphere	ItemDef	integer	Null	A_Klinikdokumentation.xml
									C0553692,C0475264	1	Subarachnoid hemorrhage	ItemDef	boolean	Null	C_Register_Standards.xml
									C0038454,C0475264	1	Clinical signs of a unilateral infarct of artery cerebri media (MCA)	ItemDef	boolean	Null	D_Studiendokumentation.xml
									C0038454,C0475264	1	3: Vertebrobasilar territory	CLItem: Vertebrobasilar territory	boolean	Null	A_Klinikdokumentation.xml
									C0038454,C0475264	1	Infarction, Anterior or Middle Cerebral Artery	ItemDef	boolean	Null	A_Klinikdokumentation.xml
									C0038454	1	4: POCS (Posterior Circulation Syndrome)	CLItem: POCS (Posterior Circulation Syndrome)	boolean	Null	C_Register_Standards.xml
									C0553692,C0475264	1	Primary intracerebral bleeding localization	ItemDef	integer	Null	C_Register_Standards.xml
									C0475264	1	2: ACA	CLItem: ACA	boolean	Null	D_Studiendokumentation.xml
									C0038454	1	3: Kompletter brain Infarkt	CLItem: Kompletter brain Infarkt	boolean	Null	C_Register_Standards.xml
									C0038454	1	Acute stroke	ItemDef	boolean	Null	C_Register_Standards.xml
									C0553692,C0475264	1	Intracerebral hemorrhage, intraventricular	ItemDef	boolean	Null	A_Klinikdokumentation.xml
									C0038454	1	Date Event unknown	ItemDef	integer	Null	C_Register_Standards.xml
									C0038454,C0475264	1	4: ACM1	CLItem: ACM1	boolean	Null	C_Register_Standards.xml
									C0038454	1	3: PACS (Partial Anterior Circulation Syndrome)	CLItem: PACS (Partial Anterior Circulation Syndrome)	boolean	Null	C_Register_Standards.xml
									C0038454	1	4: I63. cerebral infarction	CLItem: I63. cerebral infarction	boolean	Null	C_Register_Standards.xml
									C0038454,C0475264	1	5: cerebellum	CLItem: cerebellum	boolean	Null	C_Register_Standards.xml
									C0553692,C0475264	1	1: I60.-subarachnoid hemorrhage	CLItem: I60.-subarachnoid hemorrhage	boolean	Null	C_Register_Standards.xml
									C0038454	1	Cerebrovascular accident	ItemDef	integer	Null	A_Klinikdokumentation.xml
									C0038454,C0475264	1	4: If multiple, what?: _	CLItem: If multiple, what?: _	boolean	Null	C_Register_Standards.xml
									C0038454,C0475264	1	7: ACA	CLItem: ACA	boolean	Null	C_Register_Standards.xml
									C0038454	1	3: PCA	CLItem: PCA	boolean	Null	D_Studiendokumentation.xml
									C0038454	1	Cerebral Infarction date	ItemDef	date	dd/mm/yyyy	A_Klinikdokumentation.xml
									C0553692,C0475264	1	2: I61.-Intracerebral haemorrhage	CLItem: I61.-Intracerebral haemorrhage	boolean	Null	C_Register_Standards.xml
									C0948008,C0475264	1	Syndrome ischemia localization	ItemDef	integer	Null	C_Register_Standards.xml
									C0038454,C0475264	1	Proof of a unilateral ischemic territorial attack of one brain hemisphere in the river basin of the MCA	ItemDef	boolean	Null	D_Studiendokumentation.xml
									C0553692,C0475264	1	4: Intraventricular hemorrhage (IVH)	CLItem: Intraventricular hemorrhage (IVH)	boolean	Null	E_internationale_Standards.xml
									C0038454	1	Date of stroke unknown	ItemDef	integer	Null	B_Rehabilitation.xml
									C0038454,C0475264	1	2: Carotid lacunar infarction	CLItem: Carotid lacunar infarction	boolean	Null	A_Klinikdokumentation.xml
									C0038454,C0475264	1	2: link brain-	CLItem: link brain-	boolean	Null	C_Register_Standards.xml
									C0475264	1	3: PACS (Partial Anterior Circulation Syndrome)	CLItem: PACS (Partial Anterior Circulation Syndrome)	boolean	Null	C_Register_Standards.xml
C3476804	0.558603	26	8	0	5	12	1		C3476804	5	National Institutes of Health Stroke Scale (NIHSS)	ItemGroup	Complex Item	Null	D_Studiendokumentation.xml
									C3476804	2	NIH stroke scale (total score)	ItemDef	text	Null	C_Register_Standards.xml
									C3476804	2	If the haemorrhage is symptomatic then also complete a SAE page, and add an unscheduled NIHSS, mRS and brain imaging (if performed) Location:	ItemDef	integer	Null	D_Studiendokumentation.xml
									C3476804	1	NIHSS at the beginning of the framework and in the course (several tests before, during, and after the Lysis)	ItemDef	text	Null	A_Klinikdokumentation.xml
									C3476804	1	Score NIHSS	ItemDef	integer	Null	A_Klinikdokumentation.xml
									C3476804	1	National Institute of Health Stroke Scale	ItemGroup	Complex Item	Null	A_Klinikdokumentation.xml
									C3476804	1	Recording of NIHSS score	ItemDef	float	Null	E_internationale_Standards.xml
									C3476804	1	NIHSS course	ItemDef	text	Null	A_Klinikdokumentation.xml
									C3476804	1	NIHSS score during Thrombolysis	ItemGroup	Complex Item	Null	A_Klinikdokumentation.xml
									C3476804	1	Unscheduled NIH-Stroke Scale (NIHSS)	ItemGroup	Complex Item	Null	D_Studiendokumentation.xml
									C3476804	1	NIH stroke scale for recording	ItemDef	text	Null	C_Register_Standards.xml
									C3476804	1	NIH stroke scale	ItemDef	integer	Null	D_Studiendokumentation.xml
									C3476804	1	NIHSS input button: NIH stroke scale	ItemDef	text	Null	A_Klinikdokumentation.xml
									C3476804	1	NIHS score (4)-25 Inclusion criteria	ItemDef	boolean	Null	A_Klinikdokumentation.xml
									C3476804	1	NIHSS score of 4 to 26 with clinical signs of hemispheric infarction.	ItemDef	boolean	Null	D_Studiendokumentation.xml
									C3476804	1	NIHSS stratification	ItemDef	integer	Null	D_Studiendokumentation.xml
									C3476804	1	NIHSS at discharge	ItemDef	text	Null	C_Register_Standards.xml
									C3476804	1	NIH stroke scale	ItemDef	text	Null	C_Register_Standards.xml
									C3476804	1	NIH stroke scale	ItemDef	text	Null	D_Studiendokumentation.xml
									C3476804	1	NIH stroke scale	ItemGroup	Complex Item	Null	A_Klinikdokumentation.xml
C0030193	0.367613	25	5	18	0	2	0		C0030193	2	13: Constraining factors: pain	CLItem: Constraining factors: pain	boolean	Null	B_Rehabilitation.xml
									C0030193	2	3: Pain, which may require drug treatment	CLItem: Pain, which may require drug treatment	boolean	Null	D_Studiendokumentation.xml
									C0030193	1	Please think of the past 24 hours. How much pain have you learn from treatments or medications? On a scale from 0% to 100%, if 0% means no relief, and 100% full relief?	ItemDef	integer	%	B_Rehabilitation.xml
									C0030193	1	1: Störungen in Struktur und Funktion (Schwerpunkt obere Extremität): Schmerz/Sensibilität	CLItem: Störungen in Struktur und Funktion (Schwerpunkt obere Extremität): Schmerz/Sensibilität	boolean	Null	B_Rehabilitation.xml
									C0030193	1	What treatments or medications you get the pain? E.g. also physiotherapy, electrotherapy, heat treatments, massage, occupational therapy...	ItemDef	text	Null	B_Rehabilitation.xml
									C0030193	1	Monitoring pain	ItemDef	text	Null	A_Klinikdokumentation.xml
									C0030193	1	Behavioral pain scale	ItemDef	text	Null	A_Klinikdokumentation.xml
									C0030193	1	(a) how much are you hindered by pain because to do useful things?	ItemDef	text	Null	B_Rehabilitation.xml
									C0030193	1	3: Pain complex treatment	CLItem: Pain complex treatment	boolean	Null	B_Rehabilitation.xml
									C0030193	1	3: Pain	CLItem: Pain	boolean	Null	B_Rehabilitation.xml
									C0030193	1	c) heart and chest pain	ItemDef	text	Null	B_Rehabilitation.xml
									C0030193	1	Pain	ItemDef	integer	Null	A_Klinikdokumentation.xml
									C0030193	1	Rest pain scale	ItemDef	float	Null	B_Rehabilitation.xml
									C0030193	1	Psychological pain therapy	ItemDef	integer	Null	B_Rehabilitation.xml
									C0030193	1	From time to time, most of us have pain (E.g. headache, dental pain, sprains). Suffering from you in the past 24 hours other than this daily pain?)	ItemDef	text	Null	B_Rehabilitation.xml
									C0030193	1	pain during exercise	ItemDef	text	Null	A_Klinikdokumentation.xml
									C0030193	1	8: Schmerzen	CLItem: Schmerzen	boolean	Null	B_Rehabilitation.xml
									C0030193	1	(d) low back pain	ItemDef	text	Null	B_Rehabilitation.xml
									C0030193	1	How much are your pain on a scale of 0 to 10, if 0 means no pain and 10 (at that moment) the most imaginable pain?	ItemDef	integer	Null	B_Rehabilitation.xml
									C0030193	1	Painful shoulder	ItemDef	integer	Null	B_Rehabilitation.xml
									C0030193	1	Movement pain scale	ItemDef	float	Null	B_Rehabilitation.xml
									C0030193	1	Pain scale	ItemDef	text	Null	A_Klinikdokumentation.xml
									C0030193	1	requires a) rough schematic drawing of the body (front and rear): where are you in pain? Please enter the location of the pain.	ItemDef	boolean	Null	B_Rehabilitation.xml
C0005790	0.228165	25	15	0	1	9	0		C0005790	3	Were routine blood tests done at this visit?	ItemDef	boolean	Null	D_Studiendokumentation.xml
									C0005790	3	aPTT [sec]	ItemDef	text	sec	D_Studiendokumentation.xml
									C0005790	3	INR	ItemDef	text	Null	D_Studiendokumentation.xml
									C0005790	2	Coagulation	ItemDef	text	Null	A_Klinikdokumentation.xml
									C0005790	1	3: Protein S	CLItem: Protein S	boolean	Null	A_Klinikdokumentation.xml
									C0005790	1	Laboratory controls in the first 8 hours	ItemDef	integer	Null	A_Klinikdokumentation.xml
									C0005790	1	3: quick	CLItem: quick	boolean	Null	A_Klinikdokumentation.xml
									C0005790	1	little morning routine	ItemDef	boolean	Null	A_Klinikdokumentation.xml
									C0005790	1	2: Protein C	CLItem: Protein C	boolean	Null	A_Klinikdokumentation.xml
									C0005790	1	Target INR	ItemDef	text	Null	A_Klinikdokumentation.xml
									C0005790	1	blood tests	ItemDef	integer	Null	A_Klinikdokumentation.xml
									C0005790	1	Coagulopathy screening: AT3, protein C and S, ANA, Cardiolipin, APC resistance, factor II gene mutation (+ agreement form)	ItemDef	integer	Null	A_Klinikdokumentation.xml
									C0005790	1	Target PTT	ItemDef	text	Null	A_Klinikdokumentation.xml
									C0005790	1	INR	ItemDef	float	Null	A_Klinikdokumentation.xml
									C0005790	1	aPTT	ItemDef	float	s	A_Klinikdokumentation.xml
									C0005790	1	2: PTT	CLItem: PTT	boolean	Null	A_Klinikdokumentation.xml
									C0005790	1	TGL. Coagulation	ItemDef	boolean	Null	A_Klinikdokumentation.xml
									C0005790	1	INR during recording	ItemDef	text	Null	C_Register_Standards.xml
C2984908	0.590161	25	3	4	9	9	0		C2984908	3	Modified Rankin scale (mRS)	ItemDef	integer	Null	D_Studiendokumentation.xml
									C2984908	2	Rankin scale at discharge	ItemDef	integer	Null	C_Register_Standards.xml
									C2984908	2	Modified Rankin Scale (mRS) Total Score:	ItemDef	integer	Null	D_Studiendokumentation.xml
									C2984908	2	Rankin scale	ItemDef	integer	Null	C_Register_Standards.xml
									C2984908	1	Modified Rankin-Scale at admission	ItemDef	integer	Null	B_Rehabilitation.xml
									C2984908	1	Modified Rankin scale	ItemGroup	Complex Item	Null	C_Register_Standards.xml
									C2984908	1	Modified Rankin scale (Prämorbider State)	ItemDef	text	Null	D_Studiendokumentation.xml
									C2984908	1	Modified Rankin-Scales	ItemDef	integer	Null	B_Rehabilitation.xml
									C2984908	1	Modified Rankin scale at discharge	ItemDef	integer	Null	C_Register_Standards.xml
									C2984908	1	Rankin scale pre-admission	ItemDef	integer	Null	A_Klinikdokumentation.xml
									C2984908	1	Modified Rankin-Scale	ItemDef	integer	Null	B_Rehabilitation.xml
									C2984908	1	Pre-stroke mRS score of>1 (indicating previous disability)	ItemDef	boolean	Null	D_Studiendokumentation.xml
									C2984908	1	Unscheduled modified Rankin Scale (mRS)	ItemGroup	Complex Item	Null	D_Studiendokumentation.xml
									C2984908	1	Modified Rankin scale	ItemDef	text	Null	A_Klinikdokumentation.xml
									C2984908	1	Modified Rankin Scale at discharge/transfer	ItemDef	integer	Null	B_Rehabilitation.xml
									C2984908	1	Modified Rankin Scale	ItemDef	integer	Null	A_Klinikdokumentation.xml
									C2984908	1	Rankin Scale at admission	ItemDef	integer	Null	C_Register_Standards.xml
									C2984908	1	Rankin scale before insult	ItemDef	integer	Null	C_Register_Standards.xml
									C2984908	1	mRS score	ItemDef	text	Null	D_Studiendokumentation.xml
									C2984908	1	Modified Rankin scale at the day	ItemDef	integer	Null	C_Register_Standards.xml
C0011900	0.497307	24	11	7	2	3	1		C0011900	2	Diagnoses	ItemDef	text	Null	A_Klinikdokumentation.xml
									C0011900	2	Main diagnosis	ItemDef	text	Null	A_Klinikdokumentation.xml
									C0011900	2	Diagnosis	ItemDef	text	Null	B_Rehabilitation.xml
									C0011900	2	If yes, date and time of diagnosis	ItemDef	datetime	Null	D_Studiendokumentation.xml
									C0011900	1	Intensive diagnosis	ItemDef	text	Null	A_Klinikdokumentation.xml
									C0011900	1	Diagnoses	ItemDef	text	Null	B_Rehabilitation.xml
									C0011900	1	Care-related diseases	ItemDef	integer	Null	A_Klinikdokumentation.xml
									C0011900	1	Diagnosis/suspected diagnosis	ItemDef	text	Null	A_Klinikdokumentation.xml
									C0011900	1	ICD-10 classification acute event	ItemDef	text	Null	C_Register_Standards.xml
									C0011900	1	Diagnosis date	ItemDef	date	Null	A_Klinikdokumentation.xml
									C0011900	1	Diagnosis principal discharge text	ItemDef	text	Null	E_internationale_Standards.xml
									C0011900	1	Diagnosis according to ICD-10	ItemDef	text	Null	B_Rehabilitation.xml
									C0011900	1	Discharge diagnosis (ICD-10 code)	ItemDef	text	Null	B_Rehabilitation.xml
									C0011900	1	AE diagnosis	ItemDef	text	Null	D_Studiendokumentation.xml
									C0011900	1	Discharge diagnosis	ItemGroup	Complex Item	Null	A_Klinikdokumentation.xml
									C0011900	1	ICD 10 Diagnosis in stroke	ItemDef	integer	Null	C_Register_Standards.xml
									C0011900	1	Date of diagnosis	ItemDef	date	Null	B_Rehabilitation.xml
									C0011900	1	Working diagnosis	ItemDef	text	Null	A_Klinikdokumentation.xml
									C0011900	1	Diagnosis / Secondary diagnosis	ItemDef	text	Null	B_Rehabilitation.xml
									C0011900	1	Other diagnoses	ItemDef	text	Null	A_Klinikdokumentation.xml
C0586400	0.435227	23	9	0	5	6	3		C0586400	1	Time of symptom onset or last healthy	ItemDef	time	Null	C_Register_Standards.xml
									C0586400	1	Rapidly improving symptoms, particularly if, in the opinion of the investigator, the improvement is likely to result in the patient having an NIHSS score of <4 at randomization	ItemDef	boolean	Null	D_Studiendokumentation.xml
									C0586400	1	Last known to be well date and time	ItemDef	datetime	Null	E_internationale_Standards.xml
									C0586400	1	Date and time of symptom finding	ItemDef	datetime	Null	A_Klinikdokumentation.xml
									C0586400	1	Beginning of the event	ItemDef	time	Null	A_Klinikdokumentation.xml
									C0586400	1	Symptom onset	ItemDef	datetime	Null	A_Klinikdokumentation.xml
									C0586400	1	Clinical stroke time-based definition indicator	ItemDef	integer	Null	E_internationale_Standards.xml
									C0586400	1	Start of symptoms to understand/documented 0-270 minutes (4 1/2 hours) before any beginning of Lysis (applies to after waking up the sleep time in stroke)	ItemDef	boolean	Null	A_Klinikdokumentation.xml
									C0586400	1	Symptom onset of stroke / the clinical signs	ItemDef	datetime	Null	D_Studiendokumentation.xml
									C0586400	1	Last contact without symptoms	ItemDef	datetime	Null	A_Klinikdokumentation.xml
									C0586400	1	Duration of symptoms	ItemDef	integer	Null	C_Register_Standards.xml
									C0586400	1	Treatment onset within ≥ 4.5 – 9 hours after stroke onset*	ItemDef	boolean	Null	D_Studiendokumentation.xml
									C0586400	1	If not Date and time of stroke onset	ItemDef	datetime	Null	D_Studiendokumentation.xml
									C0586400	1	Time to intravenous thrombolytic therapy	ItemDef	time	Null	E_internationale_Standards.xml
									C0586400	1	Event interval to admission	ItemDef	integer	Null	C_Register_Standards.xml
									C0586400	1	Symptoms persistent on admission	ItemDef	boolean	Null	A_Klinikdokumentation.xml
									C0586400	1	Did patient awake with stroke symptoms	ItemDef	boolean	Null	D_Studiendokumentation.xml
									C0586400	1	1: Symptoms at waking up	CLItem: Symptoms at waking up	boolean	Null	A_Klinikdokumentation.xml
									C0586400	1	2: Symptoms at night	CLItem: Symptoms at night	boolean	Null	A_Klinikdokumentation.xml
									C0586400	1	Event occurred	ItemDef	integer	Null	C_Register_Standards.xml
									C0586400	1	Possibility to start the treatment (surgery) within 6 hours after randomization, as well as at the latest 48 hours after symptom onset.	ItemDef	boolean	Null	D_Studiendokumentation.xml
									C0586400	1	Symptoms of recording	ItemGroup	Complex Item	Null	C_Register_Standards.xml
									C0586400	1	Symptom duration	ItemDef	durationDatetime	Null	A_Klinikdokumentation.xml
C0040044	0.329818	23	4	1	14	1	3		C0040044	2	Time recording start Lysis (IV / i.a.)	ItemDef	integer	Null	C_Register_Standards.xml
									C0040044	1	Dose IV Lysis:	ItemDef	integer	Null	C_Register_Standards.xml
									C0040044	1	End of Lysis	ItemDef	time	Null	A_Klinikdokumentation.xml
									C0040044	1	Lysis i.v.	ItemDef	boolean	Null	C_Register_Standards.xml
									C0040044	1	Time IV Lysis	ItemDef	time	Null	C_Register_Standards.xml
									C0040044	1	Lysis i.a.	ItemDef	boolean	Null	C_Register_Standards.xml
									C0040044	1	Time at the start of the framework and of the investigations in the course of the framework	ItemDef	time	Null	A_Klinikdokumentation.xml
									C0040044	1	IV tPA initiated status	ItemDef	integer	Null	E_internationale_Standards.xml
									C0040044	1	Thrombolysis, cerebral, by intravenous infusion	ItemDef	boolean	Null	A_Klinikdokumentation.xml
									C0040044	1	5: Sonothrombolyse	CLItem: Sonothrombolyse	boolean	Null	C_Register_Standards.xml
									C0040044	1	Time usually Lysis	ItemDef	time	Null	C_Register_Standards.xml
									C0040044	1	lysis date/time	ItemDef	date	Null	C_Register_Standards.xml
									C0040044	1	Intra-arterial (IA) procedure initiated indicator	ItemDef	integer	Null	E_internationale_Standards.xml
									C0040044	1	Therapy	ItemGroup	Complex Item	Null	C_Register_Standards.xml
									C0040044	1	Beginning of Lysis (Lysis Checklist)	ItemDef	time	Null	A_Klinikdokumentation.xml
									C0040044	1	Lysis	ItemDef	integer	Null	B_Rehabilitation.xml
									C0040044	1	Thrombolysis	ItemGroup	Complex Item	Null	C_Register_Standards.xml
									C0040044	1	Thrombolytic Therapy	ItemDef	text	Null	E_internationale_Standards.xml
									C0040044	1	Dose usually Lysis	ItemDef	text	mg	C_Register_Standards.xml
									C0040044	1	Lyse i.v.	ItemDef	boolean	Null	C_Register_Standards.xml
									C0040044	1	Lyse i.a.	ItemDef	boolean	Null	C_Register_Standards.xml
									C0040044	1	Hypersensitivity to alteplase or any of the excipients	ItemDef	boolean	Null	D_Studiendokumentation.xml
C0038454	0.300681	23	6	4	9	4	0		C0038454	2	Date of stroke (dd.mm.yyyy)	ItemDef	date	Null	B_Rehabilitation.xml
									C0038454,C0475264	1	4: predominantly brain stem	CLItem: predominantly brain stem	boolean	Null	C_Register_Standards.xml
									C0038454,C0475264	1	3: vertebrobasilaer	CLItem: vertebrobasilaer	boolean	Null	C_Register_Standards.xml
									C0038454,C0475264	1	Infarct core >1/3 MCA territory qualitatively or >100ml quantitatively (determined by DWI lesion on MRI)	ItemDef	boolean	Null	D_Studiendokumentation.xml
									C0038454,C0475264	1	Localisation (Infarction, Anterior or Middle Cerebral Artery)	ItemDef	integer	Null	A_Klinikdokumentation.xml
									C0038454,C0475264	1	1: judice brain	CLItem: judice brain	boolean	Null	C_Register_Standards.xml
									C0038454	1	Cerebral Infarction	ItemDef	integer	Null	A_Klinikdokumentation.xml
									C0038454	1	Date initial event	ItemDef	date	Null	B_Rehabilitation.xml
									C0038454	1	Cerebrovascular accident date	ItemDef	date	Null	A_Klinikdokumentation.xml
									C0038454,C0475264	1	Brainstem	ItemDef	boolean	Null	A_Klinikdokumentation.xml
									C0038454	1	2: TACS (Total Anterior Circulation Syndrome)	CLItem: TACS (Total Anterior Circulation Syndrome)	boolean	Null	C_Register_Standards.xml
									C0038454,C0475264	1	Clinical attack localization	ItemDef	integer	Null	C_Register_Standards.xml
									C0038454	1	2: ACA	CLItem: ACA	boolean	Null	D_Studiendokumentation.xml
									C0038454	1	Date event	ItemDef	date	Null	C_Register_Standards.xml
									C0038454,C0475264	1	8: ACP1	CLItem: ACP1	boolean	Null	C_Register_Standards.xml
									C0038454,C0475264	1	Localization (Infarction of Posterior Cerebral Artery)	ItemDef	integer	Null	A_Klinikdokumentation.xml
									C0038454,C0475264	1	Localisation (Infarction of Cerebellum)	ItemDef	integer	Null	A_Klinikdokumentation.xml
									C0038454,C0475264	1	3: Both cerebral hemispheres	CLItem: Both cerebral hemispheres	boolean	Null	C_Register_Standards.xml
									C0038454,C0475264	1	4: Vertebrobasilar lacunar infarction	CLItem: Vertebrobasilar lacunar infarction	boolean	Null	A_Klinikdokumentation.xml
									C0038454,C0475264	1	Localization (Infarction of Brainstem)	ItemDef	integer	Null	A_Klinikdokumentation.xml
									C0038454,C0475264	1	1: hemispherical stroke	CLItem: hemispherical stroke	boolean	Null	B_Rehabilitation.xml
									C0038454,C2713035	1	Clinical stroke tissue-based definition indicator	ItemDef	integer	Null	E_internationale_Standards.xml
									C0038454,C0475264	1	Infarction, Posterior Cerebral Artery	ItemDef	boolean	Null	A_Klinikdokumentation.xml
									C0038454	1	1: MCA	CLItem: MCA	boolean	Null	D_Studiendokumentation.xml
									C0038454	1	6: Apoplectic stroke	CLItem: Apoplectic stroke	boolean	Null	A_Klinikdokumentation.xml
									C0038454	1	Stroke, severe	ItemDef	boolean	Null	A_Klinikdokumentation.xml
									C0038454	1	Time event unknown, as in sleep	ItemDef	integer	Null	C_Register_Standards.xml
									C0038454,C0475264	1	Attack localization (basin)	ItemDef	integer	Null	D_Studiendokumentation.xml
									C0038454,C0475264	1	2: Right cerebral hemisphere	CLItem: Right cerebral hemisphere	boolean	Null	C_Register_Standards.xml
									C0038454,C0475264	1	1: Left cerebral hemisphere	CLItem: Left cerebral hemisphere	boolean	Null	C_Register_Standards.xml
									C0038454	1	Patients presenting with acute ischemic stroke	ItemDef	boolean	Null	D_Studiendokumentation.xml
									C0038454,C0475264	1	1: Carotid territory	CLItem: Carotid territory	boolean	Null	A_Klinikdokumentation.xml
									C0038454,C0475264	1	Clinical signs of a unilateral infarct of artery cerebri media (MCA)	ItemDef	boolean	Null	D_Studiendokumentation.xml
									C0038454,C0475264	1	3: Vertebrobasilar territory	CLItem: Vertebrobasilar territory	boolean	Null	A_Klinikdokumentation.xml
									C0038454,C0475264	1	Infarction, Anterior or Middle Cerebral Artery	ItemDef	boolean	Null	A_Klinikdokumentation.xml
									C0038454	1	4: POCS (Posterior Circulation Syndrome)	CLItem: POCS (Posterior Circulation Syndrome)	boolean	Null	C_Register_Standards.xml
									C0038454	1	3: Kompletter brain Infarkt	CLItem: Kompletter brain Infarkt	boolean	Null	C_Register_Standards.xml
									C0038454	1	Acute stroke	ItemDef	boolean	Null	C_Register_Standards.xml
									C0038454	1	Date Event unknown	ItemDef	integer	Null	C_Register_Standards.xml
									C0038454,C0475264	1	4: ACM1	CLItem: ACM1	boolean	Null	C_Register_Standards.xml
									C0038454	1	3: PACS (Partial Anterior Circulation Syndrome)	CLItem: PACS (Partial Anterior Circulation Syndrome)	boolean	Null	C_Register_Standards.xml
									C0038454	1	4: I63. cerebral infarction	CLItem: I63. cerebral infarction	boolean	Null	C_Register_Standards.xml
									C0038454,C0475264	1	5: cerebellum	CLItem: cerebellum	boolean	Null	C_Register_Standards.xml
									C0038454	1	Cerebrovascular accident	ItemDef	integer	Null	A_Klinikdokumentation.xml
									C0038454,C0475264	1	4: If multiple, what?: _	CLItem: If multiple, what?: _	boolean	Null	C_Register_Standards.xml
									C0038454,C0475264	1	7: ACA	CLItem: ACA	boolean	Null	C_Register_Standards.xml
									C0038454	1	3: PCA	CLItem: PCA	boolean	Null	D_Studiendokumentation.xml
									C0038454	1	Cerebral Infarction date	ItemDef	date	dd/mm/yyyy	A_Klinikdokumentation.xml
									C0038454,C0475264	1	Proof of a unilateral ischemic territorial attack of one brain hemisphere in the river basin of the MCA	ItemDef	boolean	Null	D_Studiendokumentation.xml
									C0038454	1	Date of stroke unknown	ItemDef	integer	Null	B_Rehabilitation.xml
									C0038454,C0475264	1	2: Carotid lacunar infarction	CLItem: Carotid lacunar infarction	boolean	Null	A_Klinikdokumentation.xml
									C0038454,C0475264	1	2: link brain-	CLItem: link brain-	boolean	Null	C_Register_Standards.xml
C0011168	0.421961	23	7	14	1	0	1		C0011168	4	Dysphagia	ItemDef	integer	Null	B_Rehabilitation.xml
									C0011168	2	Dysphagia	ItemDef	text	Null	B_Rehabilitation.xml
									C0500456,C0011168	2	Stimulus responses and types: swallowing screening	ItemDef	text	Null	B_Rehabilitation.xml
									C0011168	2	Assessment of orofacial functions and swallowing: Preliminary findings	ItemDef	text	Null	B_Rehabilitation.xml
									C0500456,C0011168	2	Swallowing testing	ItemDef	integer	Null	B_Rehabilitation.xml
									C0500456,C0011168	2	Swallowing testing	ItemDef	boolean	Null	B_Rehabilitation.xml
									C0011168	1	Swallowing ability/diet modification	ItemDef	integer	Null	B_Rehabilitation.xml
									C0011168	1	7: Swallowing problems	CLItem: Swallowing problems	boolean	Null	A_Klinikdokumentation.xml
									C0011168	1	Deglutition Disorders	ItemDef	integer	Null	A_Klinikdokumentation.xml
									C0011168	1	Disorder of the saliva swallowing at discharge	ItemDef	integer	Null	B_Rehabilitation.xml
									C0011168	1	Swallowing disorder	ItemDef	boolean	Null	C_Register_Standards.xml
									C0011168	1	Swallow	ItemDef	integer	Null	A_Klinikdokumentation.xml
									C0011168	1	Supervision requiring swallowing disorder	ItemDef	text	Null	B_Rehabilitation.xml
									C0011168	1	SIP testing oral nutrition	ItemDef	boolean	Null	A_Klinikdokumentation.xml
									C0500456,C0011168	1	Dysphagia findings: Current Status / at discharge	ItemGroup	Complex Item	Null	B_Rehabilitation.xml
									C0011168	1	13: Deglutition Disorder	CLItem: Deglutition Disorder	boolean	Null	A_Klinikdokumentation.xml
									C0500456,C0011168	1	SIP test protocol	ItemDef	boolean	Null	C_Register_Standards.xml
									C0011168	1	Disorder of the saliva swallowing	ItemDef	integer	Null	B_Rehabilitation.xml
									C0011168	1	Schluckscreening (Perry criteria)	ItemDef	integer	Null	A_Klinikdokumentation.xml
									C0011168	1	Supervision requiring swallowing disorder at discharge	ItemDef	text	Null	B_Rehabilitation.xml
									C0011168	1	Screening for dysphagia	ItemDef	text	Null	E_internationale_Standards.xml
									C0011168	1	Swallow	ItemDef	text	Null	A_Klinikdokumentation.xml
									C0011168	1	Are you having trouble with swallowing?	ItemDef	boolean	Null	B_Rehabilitation.xml
									C0500456,C0011168	1	Dysphagia findings: At admission	ItemGroup	Complex Item	Null	B_Rehabilitation.xml
C2708694	0.31409	23	9	0	1	13	0		C2708694	3	MCV [fl]	ItemDef	text	fl	D_Studiendokumentation.xml
									C2708694	3	Platelet Count [/µl]	ItemDef	text	/µl	D_Studiendokumentation.xml
									C2708694	3	Were routine blood tests done at this visit?	ItemDef	boolean	Null	D_Studiendokumentation.xml
									C2708694	3	Hemoglobin [g/dl]	ItemDef	text	g/dl	D_Studiendokumentation.xml
									C2708694	1	Laboratory controls in the first 8 hours	ItemDef	integer	Null	A_Klinikdokumentation.xml
									C2708694	1	little morning routine	ItemDef	boolean	Null	A_Klinikdokumentation.xml
									C2708694	1	1: HB	CLItem: HB	boolean	Null	A_Klinikdokumentation.xml
									C2708694	1	Hemoglobin	ItemDef	float	g/dl	A_Klinikdokumentation.xml
									C2708694	1	small blood count	ItemDef	text	Null	A_Klinikdokumentation.xml
									C2708694	1	Leukocytes	ItemDef	text	Null	A_Klinikdokumentation.xml
									C2708694	1	Small blood count	ItemDef	text	Null	A_Klinikdokumentation.xml
									C2708694	1	Platelets	ItemDef	float	elt/mm3	A_Klinikdokumentation.xml
									C2708694	1	Platelet count for inclusion per mm³	ItemDef	text	Null	C_Register_Standards.xml
									C2708694	1	blood tests	ItemDef	integer	Null	A_Klinikdokumentation.xml
									C2708694	1	White cell Count [/µl]	ItemDef	text	/µl	D_Studiendokumentation.xml
C0028708	0.359244	22	10	12	0	0	0		C0028708	2	3: breiiges Essen	CLItem: breiiges Essen	boolean	Null	B_Rehabilitation.xml
									C0028708	2	Change of diet form	ItemDef	integer	Null	B_Rehabilitation.xml
									C0028708	1	Mobile pedicure was claimed? How often?	ItemGroup	Complex Item	Null	B_Rehabilitation.xml
									C0028708	1	Enteral nutrition	ItemDef	boolean	Null	A_Klinikdokumentation.xml
									C0028708	1	Is it common that you take only one or even no meal on the day itself?	ItemDef	boolean	Null	B_Rehabilitation.xml
									C0028708	1	Nutrition counseling single	ItemDef	integer	Null	B_Rehabilitation.xml
									C0028708	1	Nutrition Consulting Group/diabetic training	ItemDef	integer	Null	B_Rehabilitation.xml
									C0028708	1	Appetite	ItemDef	integer	Null	A_Klinikdokumentation.xml
									C0028708	1	Parenteral nutrition	ItemDef	text	Null	A_Klinikdokumentation.xml
									C0028708	1	Date nutritional advice	ItemDef	integer	Null	B_Rehabilitation.xml
									C0243095,C0028708	1	Report/final finding nutritional advice	ItemDef	integer	Null	B_Rehabilitation.xml
									C0028708	1	Standard-SK, StdSoKoSumme	ItemDef	text	Null	A_Klinikdokumentation.xml
									C0028708	1	(a) require a special preparation of solid food (pureed, chopped cooking special foods such as oatmeal, yogurt)	ItemDef	boolean	Null	B_Rehabilitation.xml
									C0028708	1	Glucose 5% 10% 20% 40% 70%	ItemDef	text	Null	A_Klinikdokumentation.xml
									C0028708	1	Have you been drinking considerably less in the past 3 days than usual?	ItemDef	boolean	Null	B_Rehabilitation.xml
									C0028708	1	Kidneys-SK	ItemDef	text	Null	A_Klinikdokumentation.xml
									C0028708	1	Diet	ItemDef	text	Null	A_Klinikdokumentation.xml
									C0028708	1	Nutritional status	ItemDef	text	Null	A_Klinikdokumentation.xml
									C0028708	1	Food - allergies	ItemDef	text	Null	A_Klinikdokumentation.xml
									C0028708	1	Enteral nutrition	ItemDef	text	Null	A_Klinikdokumentation.xml
									C0028708	1	2: feste Nahrung	CLItem: feste Nahrung	boolean	Null	B_Rehabilitation.xml
									C1550392,C0449492,C0028708	1	Kost/calories	ItemDef	float	Null	B_Rehabilitation.xml
C0024485	0.395691	22	3	4	3	12	0		C0024485	3	MRI performed?	ItemDef	boolean	Null	B_Rehabilitation.xml
									C0024485	2	Magnetic Resonance Imaging findings	ItemDef	text	Null	A_Klinikdokumentation.xml
									C0024485	1	If yes, date and time of scan	ItemDef	datetime	Null	D_Studiendokumentation.xml
									C0024485	1	Magnetic Resonance Imaging - overview findings/DWI/PWI/Ratio	ItemGroup	Complex Item	Null	D_Studiendokumentation.xml
									C0024485	1	DWI volume (ml) by program	ItemDef	float	ml	D_Studiendokumentation.xml
									C0024485	1	MRI of head performed?	ItemDef	boolean	Null	C_Register_Standards.xml
									C0024485	1	Brain MRI time and date	ItemDef	datetime	Null	A_Klinikdokumentation.xml
									C0024485	1	2: MRI Unscheduled	CLItem: MRI Unscheduled	boolean	Null	D_Studiendokumentation.xml
									C0024485	1	MRI scan performed for follow up imaging	ItemDef	boolean	Null	D_Studiendokumentation.xml
									C0024485	1	MRI	ItemDef	integer	Null	C_Register_Standards.xml
									C0024485	1	Ratio by (ml/ml) program	ItemDef	text	Null	D_Studiendokumentation.xml
									C0024485,C1550524	1	Contra indication to imaging with MRI	ItemDef	boolean	Null	D_Studiendokumentation.xml
									C0024485	1	PWI volume (ml) by program	ItemDef	float	ml	D_Studiendokumentation.xml
									C0024485	1	Magnetic Resonance Imaging performed?	ItemDef	integer	Null	C_Register_Standards.xml
									C0024485	1	2: MRI of head performed	CLItem: MRI of head performed	boolean	Null	D_Studiendokumentation.xml
									C0024485	1	Scan date and time	ItemDef	datetime	Null	D_Studiendokumentation.xml
									C0024485	1	If yes, date and time of MRI	ItemDef	datetime	Null	D_Studiendokumentation.xml
									C0024485	1	Was the full ECASS4-ExTEND MRI protocol performed including power injection of gadolinium?	ItemDef	boolean	Null	D_Studiendokumentation.xml
									C0024485	1	MRI performed?	ItemDef	integer	Null	B_Rehabilitation.xml
									C0024485	1	MRI done?	ItemDef	boolean	Null	D_Studiendokumentation.xml
C0011849	0.442665	22	15	3	3	1	0		C0011849	1	Diabetes food _	ItemDef	boolean	BE	A_Klinikdokumentation.xml
									C0011849	1	Duration of therapy	ItemDef	durationDatetime	années	A_Klinikdokumentation.xml
									C0011849	1	Diabetes Mellitus	ItemDef	integer	Null	B_Rehabilitation.xml
									C0011849	1	1: Diabetes Type I	CLItem: Diabetes Type I	boolean	Null	A_Klinikdokumentation.xml
									C0011849	1	Criteria additional exclusio	ItemDef	integer	Null	A_Klinikdokumentation.xml
									C0011849	1	1: Diabetes, needs insulin	CLItem: Diabetes, needs insulin	boolean	Null	A_Klinikdokumentation.xml
									C0011849	1	Nutrition Consulting Group/diabetic training	ItemDef	integer	Null	B_Rehabilitation.xml
									C0011849	1	Diabetes	ItemDef	integer	Null	A_Klinikdokumentation.xml
									C0011849	1	Diabetes (risk factor)	ItemDef	boolean	Null	A_Klinikdokumentation.xml
									C0011849	1	Diabetes mellitus	ItemDef	integer	Null	C_Register_Standards.xml
									C0011849	1	2: Diabetes Type II	CLItem: Diabetes Type II	boolean	Null	A_Klinikdokumentation.xml
									C0011849	1	Diabetic hemorrhagic retinopathy	ItemDef	boolean	Null	A_Klinikdokumentation.xml
									C0011849	1	Diabetes mellitus	ItemDef	boolean	Null	C_Register_Standards.xml
									C0011849	1	1: Diabetes mellitus type 1/type 2	CLItem: Diabetes mellitus type 1/type 2	boolean	Null	A_Klinikdokumentation.xml
									C0011849	1	Diabetes type	ItemDef	integer	Null	A_Klinikdokumentation.xml
									C0011849	1	3: Diabetes mellitus	CLItem: Diabetes mellitus	boolean	Null	C_Register_Standards.xml
									C0011849	1	Diabetes Treatment	ItemDef	integer	Null	A_Klinikdokumentation.xml
									C0011849	1	Diabetes	ItemDef	integer	Null	B_Rehabilitation.xml
									C0011849	1	3: combining previous stroke and diabetes mellitus	CLItem: combining previous stroke and diabetes mellitus	boolean	Null	A_Klinikdokumentation.xml
									C0011849	1	Diabetes and history of stroke	ItemDef	boolean	Null	A_Klinikdokumentation.xml
									C0011849	1	Diabetes mellitus	ItemDef	boolean	Null	D_Studiendokumentation.xml
									C0011849	1	Diabetic diet food	ItemDef	text	Null	A_Klinikdokumentation.xml
C0300926	0.426893	21	5	14	2	0	0		C0300926	1	Change bed-Chair in the dismissal	ItemDef	integer	Null	C_Register_Standards.xml
									C0300926	1	c) walking wealth	ItemDef	integer	Null	B_Rehabilitation.xml
									C0300926	1	5: Aktivität; Gegenstände tragen/bewegen/handhaben; Betroffene Seite: links	CLItem: Aktivität; Gegenstände tragen/bewegen/handhaben; Betroffene Seite: links	boolean	Null	B_Rehabilitation.xml
									C0300926	1	Climbing stairs necessary	ItemDef	text	Null	B_Rehabilitation.xml
									C0300926	1	Position change bed-chair	ItemDef	text	Null	B_Rehabilitation.xml
									C0300926	1	Climbing stairs (at discharge)	ItemDef	integer	Null	B_Rehabilitation.xml
									C0300926	1	Climbing stairs	ItemDef	integer	Null	B_Rehabilitation.xml
									C0300926	1	Stand up	ItemDef	integer	Null	A_Klinikdokumentation.xml
									C0300926	1	Position change bed-chair at discharge	ItemDef	integer	Null	B_Rehabilitation.xml
									C0300926	1	Mobilization	ItemDef	text	Null	A_Klinikdokumentation.xml
									C0300926	1	Able to stand up alone	ItemDef	boolean	Null	A_Klinikdokumentation.xml
									C0300926	1	Safe location change (transfer)	ItemDef	integer	Null	B_Rehabilitation.xml
									C0300926	1	Sit	ItemDef	integer	Null	A_Klinikdokumentation.xml
									C0300926	1	Mobilization	ItemDef	boolean	Null	A_Klinikdokumentation.xml
									C0300926	1	69. difficult access to the apartment stairs or other levels?	ItemDef	boolean	Null	B_Rehabilitation.xml
									C0300926	1	Climbing stairs	ItemDef	text	Null	B_Rehabilitation.xml
									C0300926	1	Position change bed-chair	ItemDef	integer	Null	B_Rehabilitation.xml
									C0300926	1	2: Stairs	CLItem: Stairs	boolean	Null	B_Rehabilitation.xml
									C0300926	1	Climbing stairs (at discharge)	ItemDef	text	Null	B_Rehabilitation.xml
									C0300926	1	Position change bed-chair at discharge	ItemDef	text	Null	B_Rehabilitation.xml
									C0300926	1	Change bed Chair at < = 24 h n. recording	ItemDef	integer	Null	C_Register_Standards.xml
C0559159	0.407236	21	9	1	7	4	0		C0559159	1	2: Re insult	CLItem: Re insult	boolean	Null	C_Register_Standards.xml
									C0559159	1	Stroke past 3 months	ItemDef	boolean	Null	A_Klinikdokumentation.xml
									C0559159	1	3: combining previous stroke and diabetes mellitus	CLItem: combining previous stroke and diabetes mellitus	boolean	Null	A_Klinikdokumentation.xml
									C0559159	1	Diabetes and history of stroke	ItemDef	boolean	Null	A_Klinikdokumentation.xml
									C0559159	1	2: Re insult as cause of death	CLItem: Re insult as cause of death	boolean	Null	C_Register_Standards.xml
									C0559159	1	Previous stroke within the three months prior to randomization	ItemDef	boolean	Null	D_Studiendokumentation.xml
									C0559159	1	6: previous insult	CLItem: previous insult	boolean	Null	C_Register_Standards.xml
									C0559159	1	Has there been a recurrent stroke event since the last visit?	ItemDef	boolean	Null	D_Studiendokumentation.xml
									C0559159	1	Criteria additional exclusio	ItemDef	integer	Null	A_Klinikdokumentation.xml
									C0559159	1	Cerebral Infarction number	ItemDef	integer	Null	A_Klinikdokumentation.xml
									C0559159	1	2: Re insult (new event, another territory)	CLItem: Re insult (new event, another territory)	boolean	Null	C_Register_Standards.xml
									C0559159	1	Previous Stroke / TIA	ItemDef	boolean	Null	D_Studiendokumentation.xml
									C0559159	1	Cerebrovascular accident number	ItemDef	integer	Null	A_Klinikdokumentation.xml
									C0559159	1	Stroke in the last 3 months, earlier brain hemorrhage or damage to central nervous SYSTEM (NPL, aneurysm, intracranial or spinal surgery) in the history	ItemDef	integer	Null	A_Klinikdokumentation.xml
									C0559159	1	Previous stroke	ItemDef	boolean	Null	C_Register_Standards.xml
									C0559159	1	Re infarction	ItemDef	integer	Null	C_Register_Standards.xml
									C0559159	1	Re-stroke	ItemDef	integer	Null	B_Rehabilitation.xml
									C0559159	1	1: Stroke in the last 3 months	CLItem: Stroke in the last 3 months	boolean	Null	A_Klinikdokumentation.xml
									C0559159	1	Recent cerebral infarction	ItemDef	integer	Null	A_Klinikdokumentation.xml
									C0559159	1	Pre-insult	ItemDef	integer	Null	C_Register_Standards.xml
									C0559159	1	If yes, date and time of recurrent stroke	ItemDef	datetime	Null	D_Studiendokumentation.xml
C0949766	0.538626	21	11	8	2	0	0		C0949766	1	Physiotherapy	ItemDef	text	Null	A_Klinikdokumentation.xml
									C0949766	1	Physiotherapist	ItemDef	integer	Null	A_Klinikdokumentation.xml
									C0949766	1	Findings / Documentation Physical therapy	ItemDef	text	Null	B_Rehabilitation.xml
									C0949766	1	Report/final report physiotherapy	ItemDef	integer	Null	B_Rehabilitation.xml
									C0949766	1	Physiotherapy	ItemDef	boolean	Null	A_Klinikdokumentation.xml
									C0949766	1	Continuation of physical therapy	ItemDef	boolean	Null	C_Register_Standards.xml
									C0949766	1	internal/TCV-Physio findings	ItemDef	text	Null	A_Klinikdokumentation.xml
									C0949766	1	Physiotherapy readaptation	ItemDef	boolean	Null	A_Klinikdokumentation.xml
									C0085673,C0949766	1	Exercises. Teilbeh. 15 min. / walking school	ItemDef	integer	Null	B_Rehabilitation.xml
									C0949766	1	Physiotherapy / occupational therapy performed?	ItemDef	integer	Null	C_Register_Standards.xml
									C0949766	1	Physical therapy course	ItemDef	text	Null	A_Klinikdokumentation.xml
									C0949766	1	What type of Physiotherapy was arranged?	ItemDef	integer	Null	B_Rehabilitation.xml
									C0949766,C0203986	1	Physical therapy individual therapy	ItemDef	integer	Null	B_Rehabilitation.xml
									C0949766	1	Protocol and Findings Physical therapy	ItemDef	text	Null	A_Klinikdokumentation.xml
									C0180748,C0949766	1	Ergometer/Reck Motomed	ItemDef	integer	Null	B_Rehabilitation.xml
									C0949766	1	Physiotherapy performed? How long?	ItemGroup	Complex Item	Null	B_Rehabilitation.xml
									C0949766	1	Physiotherapy performed?	ItemDef	boolean	Null	B_Rehabilitation.xml
									C0949766	1	Findings physical therapy	ItemDef	integer	Null	B_Rehabilitation.xml
									C0949766	1	last Physiotherapy findings	ItemDef	text	Null	A_Klinikdokumentation.xml
									C0949766	1	Therapy, physiotherapy: Objectives, earnings meeting, history	ItemDef	text	Null	B_Rehabilitation.xml
									C0949766	1	Documentation physical therapy	ItemDef	text	Null	A_Klinikdokumentation.xml
									C0949766	1	Neuro physiotherapy performed?	ItemDef	boolean	Null	A_Klinikdokumentation.xml
									C0949766	1	Physiotherapy Assessment	ItemDef	boolean	Null	A_Klinikdokumentation.xml
									C0949766	1	Date of physical therapy	ItemDef	date	Null	B_Rehabilitation.xml
C0005823	0.37483	21	10	1	2	7	1		C0005823	5	Blood pressure SBP/DBP	ItemDef	text	mmHg	D_Studiendokumentation.xml
									C0005823	1	Systolic and diastolic blood pressure measurement	ItemDef	text	mmHg	E_internationale_Standards.xml
									C0005823	1	NIBD systolic / diastolic	ItemDef	text	Null	A_Klinikdokumentation.xml
									C0005823	1	Patient Monitoring	ItemDef	integer	Null	A_Klinikdokumentation.xml
									C0005823	1	Blood pressure	ItemDef	float	Null	B_Rehabilitation.xml
									C0005823	1	Regular blood pressure checks	ItemDef	integer	Null	C_Register_Standards.xml
									C0005823	1	Blood pressure	ItemDef	text	Null	D_Studiendokumentation.xml
									C0005823	1	Blood pressure	ItemDef	text	mmHg	A_Klinikdokumentation.xml
									C0005823	1	RR limits	ItemGroup	Complex Item	Null	A_Klinikdokumentation.xml
									C0005823	1	RR evaluation (24 h) day	ItemDef	text	Null	A_Klinikdokumentation.xml
									C0005823	1	NIBDm	ItemDef	text	Null	A_Klinikdokumentation.xml
									C0005823	1	Blood pressure RR syst./diast.	ItemDef	text	mmHg	A_Klinikdokumentation.xml
									C0005823	1	Special monitoring - RR bloody	ItemDef	boolean	Null	C_Register_Standards.xml
									C0005823	1	Target RR, syst. < and diast.<	ItemDef	text	mmHg	A_Klinikdokumentation.xml
									C0005823	1	Blood pressure SBP/DBP [mmHg] +15 min	ItemDef	text	mmHg	D_Studiendokumentation.xml
									C0005823	1	SBP / DBP	ItemDef	integer	mm[hg]	A_Klinikdokumentation.xml
									C0005823	1	Blood pressure NBP (2 hourly)	ItemDef	text	Null	A_Klinikdokumentation.xml
C0553692,C0475264	0.34088	20	10	0	7	1	2		C0553692	2	Is it a symptomatic intracerebral haemorrhage (SICH)? SICH requires the presence of both intracerebral haemorrhage with mass effect occupying >30% of the infarcted Region (parenchymal haematoma type 2 - PH2) and neurological Deterioration leading to an encrease of 4 Points on the NIHSS from the lowest score recorded between baseline and 24 hours	ItemDef	boolean	Null	D_Studiendokumentation.xml
									C0553692	2	Has the participant had an intracerebral haemorrhage as identified by imaging?	ItemDef	boolean	Null	D_Studiendokumentation.xml
									C0553692	2	If the haemorrhage is symptomatic then also complete a SAE page, and add an unscheduled NIHSS, mRS and brain imaging (if performed) Location:	ItemDef	integer	Null	D_Studiendokumentation.xml
									C0038454,C0475264	1	4: predominantly brain stem	CLItem: predominantly brain stem	boolean	Null	C_Register_Standards.xml
									C0038454,C0475264	1	3: vertebrobasilaer	CLItem: vertebrobasilaer	boolean	Null	C_Register_Standards.xml
									C0038454,C0475264	1	Infarct core >1/3 MCA territory qualitatively or >100ml quantitatively (determined by DWI lesion on MRI)	ItemDef	boolean	Null	D_Studiendokumentation.xml
									C0038454,C0475264	1	Localisation (Infarction, Anterior or Middle Cerebral Artery)	ItemDef	integer	Null	A_Klinikdokumentation.xml
									C0038454,C0475264	1	1: judice brain	CLItem: judice brain	boolean	Null	C_Register_Standards.xml
									C0553692	1	Cerebral hemorrhage spontaneous	ItemDef	integer	Null	B_Rehabilitation.xml
									C0553692	1	Intracranial hemorrhage (ICH) identified by CT or MRI	ItemDef	boolean	Null	D_Studiendokumentation.xml
									C0038454,C0475264	1	Brainstem	ItemDef	boolean	Null	A_Klinikdokumentation.xml
									C0553692,C0475264	1	Subarachnoid Hemorrhage	ItemDef	integer	Null	A_Klinikdokumentation.xml
									C0038454,C0475264	1	Clinical attack localization	ItemDef	integer	Null	C_Register_Standards.xml
									C0553692,C0475264	1	Cerebral Hemorrhage	ItemDef	boolean	Null	A_Klinikdokumentation.xml
									C0553692,C0475264	1	8: Subarachnoid hemorrhage	CLItem: Subarachnoid hemorrhage	boolean	Null	C_Register_Standards.xml
									C0553692,C0475264	1	5: Subarachnoid hemorrhage (SAH)	CLItem: Subarachnoid hemorrhage (SAH)	boolean	Null	E_internationale_Standards.xml
									C0553692,C0475264	1	Localization (Cerebral hemisphere hemorrhage)	ItemDef	integer	Null	A_Klinikdokumentation.xml
									C0553692,C0475264	1	Dominant hemisphere affected	ItemDef	boolean	Null	D_Studiendokumentation.xml
									C0553692	1	Bleeding (or clinic of a SAB)	ItemDef	boolean	Null	A_Klinikdokumentation.xml
									C0553692	1	Intracerebral hemorrhage	ItemDef	boolean	Null	C_Register_Standards.xml
									C0475264	1	2: TACS (Total Anterior Circulation Syndrome)	CLItem: TACS (Total Anterior Circulation Syndrome)	boolean	Null	C_Register_Standards.xml
									C0553692	1	Stroke in the last 3 months, earlier brain hemorrhage or damage to central nervous SYSTEM (NPL, aneurysm, intracranial or spinal surgery) in the history	ItemDef	integer	Null	A_Klinikdokumentation.xml
									C0038454,C0475264	1	8: ACP1	CLItem: ACP1	boolean	Null	C_Register_Standards.xml
									C0553692,C0475264	1	Brain stem hemorrhage	ItemDef	boolean	Null	A_Klinikdokumentation.xml
									C0038454,C0475264	1	Localization (Infarction of Posterior Cerebral Artery)	ItemDef	integer	Null	A_Klinikdokumentation.xml
									C0038454,C0475264	1	Localisation (Infarction of Cerebellum)	ItemDef	integer	Null	A_Klinikdokumentation.xml
									C0038454,C0475264	1	3: Both cerebral hemispheres	CLItem: Both cerebral hemispheres	boolean	Null	C_Register_Standards.xml
									C0038454,C0475264	1	4: Vertebrobasilar lacunar infarction	CLItem: Vertebrobasilar lacunar infarction	boolean	Null	A_Klinikdokumentation.xml
									C0553692,C0475264	1	Localization (Cerebellar hemorrhage)	ItemDef	integer	Null	A_Klinikdokumentation.xml
									C0553692,C0475264	1	Meningeal hemorrhage suspected	ItemDef	boolean	Null	A_Klinikdokumentation.xml
									C0038454,C0475264	1	Localization (Infarction of Brainstem)	ItemDef	integer	Null	A_Klinikdokumentation.xml
									C0038454,C0475264	1	1: hemispherical stroke	CLItem: hemispherical stroke	boolean	Null	B_Rehabilitation.xml
									C0553692,C0475264	1	4: Cerebellum Relevant single bleeding; Date: _	CLItem: Cerebellum Relevant single bleeding; Date: _	boolean	Null	C_Register_Standards.xml
									C0038454,C0475264	1	Infarction, Posterior Cerebral Artery	ItemDef	boolean	Null	A_Klinikdokumentation.xml
									C0553692	1	Space-occupying a bleeding	ItemDef	boolean	Null	D_Studiendokumentation.xml
									C0553692,C0475264	1	Subarachnoid Hemorrhage Date	ItemDef	date	Null	A_Klinikdokumentation.xml
									C0553692,C0475264	1	Localization (Brain stem hemorrhage)	ItemDef	integer	Null	A_Klinikdokumentation.xml
									C0553692	1	Subarachnoid Hemorrhage number	ItemDef	integer	Null	A_Klinikdokumentation.xml
									C0553692	1	Brain hemorrhage etiology unknown	ItemDef	integer	Null	A_Klinikdokumentation.xml
									C0475264	1	3: PCA	CLItem: PCA	boolean	Null	D_Studiendokumentation.xml
									C0038454,C0475264	1	Attack localization (basin)	ItemDef	integer	Null	D_Studiendokumentation.xml
									C0038454,C0475264	1	2: Right cerebral hemisphere	CLItem: Right cerebral hemisphere	boolean	Null	C_Register_Standards.xml
									C0475264	1	1: MCA	CLItem: MCA	boolean	Null	D_Studiendokumentation.xml
									C0553692	1	Subarachnoid Hemorrhage by diagnostic imaging	ItemDef	boolean	Null	A_Klinikdokumentation.xml
									C0553692	1	Cerebral hemorrhage	ItemDef	integer	Null	B_Rehabilitation.xml
									C0038454,C0475264	1	1: Left cerebral hemisphere	CLItem: Left cerebral hemisphere	boolean	Null	C_Register_Standards.xml
									C0553692	1	Recent history or clinical presentation of ICH, subarachnoid hemorrhage (SAH), arterio-venous (AV) malformation, aneurysm, or cerebral neoplasm.	ItemDef	boolean	Null	D_Studiendokumentation.xml
									C0553692	1	Secondary space-occupying a hemorrhage in the ischemic infarction area	ItemDef	boolean	Null	D_Studiendokumentation.xml
									C0553692,C0475264	1	7: Intraparenchymale hemorrhage	CLItem: Intraparenchymale hemorrhage	boolean	Null	C_Register_Standards.xml
									C0038454,C0475264	1	1: Carotid territory	CLItem: Carotid territory	boolean	Null	A_Klinikdokumentation.xml
									C0475264	1	4: POCS (Posterior Circulation Syndrome)	CLItem: POCS (Posterior Circulation Syndrome)	boolean	Null	C_Register_Standards.xml
									C0553692,C0475264	1	Hemisphere	ItemDef	integer	Null	A_Klinikdokumentation.xml
									C0553692,C0475264	1	Subarachnoid hemorrhage	ItemDef	boolean	Null	C_Register_Standards.xml
									C0038454,C0475264	1	Clinical signs of a unilateral infarct of artery cerebri media (MCA)	ItemDef	boolean	Null	D_Studiendokumentation.xml
									C0553692	1	History of brain hemorrhage	ItemDef	boolean	Null	A_Klinikdokumentation.xml
									C0553692	1	1: at anticoagulation	CLItem: at anticoagulation	boolean	Null	B_Rehabilitation.xml
									C0553692	1	Traumatic cerebral hemorrhage	ItemDef	integer	Null	B_Rehabilitation.xml
									C0038454,C0475264	1	3: Vertebrobasilar territory	CLItem: Vertebrobasilar territory	boolean	Null	A_Klinikdokumentation.xml
									C0553692	1	Cerebral hemorrhage	ItemDef	integer	Null	C_Register_Standards.xml
									C0038454,C0475264	1	Infarction, Anterior or Middle Cerebral Artery	ItemDef	boolean	Null	A_Klinikdokumentation.xml
									C0553692,C0475264	1	Primary intracerebral bleeding localization	ItemDef	integer	Null	C_Register_Standards.xml
									C0475264	1	2: ACA	CLItem: ACA	boolean	Null	D_Studiendokumentation.xml
									C0553692	1	Brain hemorrhage etiology known	ItemDef	boolean	Null	A_Klinikdokumentation.xml
									C0553692,C0475264	1	Intracerebral hemorrhage, intraventricular	ItemDef	boolean	Null	A_Klinikdokumentation.xml
									C0553692	1	Cerebellar hemorrhage	ItemDef	boolean	Null	A_Klinikdokumentation.xml
									C0038454,C0475264	1	4: ACM1	CLItem: ACM1	boolean	Null	C_Register_Standards.xml
									C0553692	1	2: Intracranial Haemorrhage	CLItem: Intracranial Haemorrhage	boolean	Null	D_Studiendokumentation.xml
									C0038454,C0475264	1	5: cerebellum	CLItem: cerebellum	boolean	Null	C_Register_Standards.xml
									C0553692,C0475264	1	1: I60.-subarachnoid hemorrhage	CLItem: I60.-subarachnoid hemorrhage	boolean	Null	C_Register_Standards.xml
									C0553692	1	Brain hemorrhage etiology	ItemDef	integer	Null	A_Klinikdokumentation.xml
									C0038454,C0475264	1	4: If multiple, what?: _	CLItem: If multiple, what?: _	boolean	Null	C_Register_Standards.xml
									C0038454,C0475264	1	7: ACA	CLItem: ACA	boolean	Null	C_Register_Standards.xml
									C0553692	1	Cause of intracerebral haemorrhage	ItemDef	integer	Null	C_Register_Standards.xml
									C0553692	1	3: Intracerebral hemorrhage (ICH)	CLItem: Intracerebral hemorrhage (ICH)	boolean	Null	E_internationale_Standards.xml
									C0553692	1	Intracerebral hemorrhage	ItemDef	integer	Null	C_Register_Standards.xml
									C0553692,C0475264	1	2: I61.-Intracerebral haemorrhage	CLItem: I61.-Intracerebral haemorrhage	boolean	Null	C_Register_Standards.xml
									C0948008,C0475264	1	Syndrome ischemia localization	ItemDef	integer	Null	C_Register_Standards.xml
									C0553692	1	2: earlier brain hemorrhage	CLItem: earlier brain hemorrhage	boolean	Null	A_Klinikdokumentation.xml
									C0038454,C0475264	1	Proof of a unilateral ischemic territorial attack of one brain hemisphere in the river basin of the MCA	ItemDef	boolean	Null	D_Studiendokumentation.xml
									C0553692	1	Brain hemorrhage	ItemDef	boolean	Null	A_Klinikdokumentation.xml
									C0553692,C0475264	1	4: Intraventricular hemorrhage (IVH)	CLItem: Intraventricular hemorrhage (IVH)	boolean	Null	E_internationale_Standards.xml
									C0038454,C0475264	1	2: Carotid lacunar infarction	CLItem: Carotid lacunar infarction	boolean	Null	A_Klinikdokumentation.xml
									C0038454,C0475264	1	2: link brain-	CLItem: link brain-	boolean	Null	C_Register_Standards.xml
									C0475264	1	3: PACS (Partial Anterior Circulation Syndrome)	CLItem: PACS (Partial Anterior Circulation Syndrome)	boolean	Null	C_Register_Standards.xml
C0449580	0.317536	20	5	13	2	0	0		C0449580	2	Bus, tram	ItemDef	boolean	Null	B_Rehabilitation.xml
									C0449580	1	Locomotion	ItemDef	text	Null	B_Rehabilitation.xml
									C0449580	1	Fortbewegung at discharge	ItemDef	text	Null	B_Rehabilitation.xml
									C0449580	1	Locomotion	ItemDef	integer	Null	B_Rehabilitation.xml
									C0449580	1	Locomotion at discharge	ItemDef	integer	Null	C_Register_Standards.xml
									C0449580	1	Impairment	ItemDef	integer	Null	A_Klinikdokumentation.xml
									C0449580	1	77. If so, do you use it?	ItemDef	boolean	Null	B_Rehabilitation.xml
									C0449580	1	45. in the following questions to what extent you have seen certain things during the past two weeks, or were able to do certain things it comes.	ItemGroup	Complex Item	Null	B_Rehabilitation.xml
									C0449580	1	Moving/storage: Mobility	ItemDef	integer	Null	A_Klinikdokumentation.xml
									C0449580	1	Transfer	ItemDef	integer	Null	A_Klinikdokumentation.xml
									C0449580	1	Take how was doctor visits?	ItemDef	text	Null	B_Rehabilitation.xml
									C0449580	1	own car	ItemDef	boolean	Null	B_Rehabilitation.xml
									C0449580	1	Mobility	ItemDef	text	Null	A_Klinikdokumentation.xml
									C0449580	1	Active mobile	ItemDef	text	Null	B_Rehabilitation.xml
									C0449580	1	Locomotion at discharge	ItemDef	integer	Null	B_Rehabilitation.xml
									C0449580	1	Move	ItemDef	integer	Null	A_Klinikdokumentation.xml
									C0449580	1	How well can you move?	ItemDef	text	Null	B_Rehabilitation.xml
									C0449580	1	77. There is a stop for bus, tram or train near your home (&lt; 1 km)?	ItemDef	boolean	Null	B_Rehabilitation.xml
									C0449580	1	Locomotion	ItemDef	integer	Null	C_Register_Standards.xml
C0040405	0.450723	20	8	4	4	4	0		C0040405	3	cranial CT performed?	ItemDef	boolean	Null	B_Rehabilitation.xml
									C0040405	1	Deterioration NIHSS: CCT Control Protocol "Complications"	ItemDef	boolean	Null	A_Klinikdokumentation.xml
									C0040405	1	CCT control after 8 to 12 hours routinely	ItemDef	boolean	Null	A_Klinikdokumentation.xml
									C0040405	1	If yes, date and time of CCT	ItemDef	datetime	Null	D_Studiendokumentation.xml
									C0040405	1	1: CCT	CLItem: CCT	boolean	Null	D_Studiendokumentation.xml
									C0040405	1	Overview all this patient x-rays	ItemDef	text	Null	A_Klinikdokumentation.xml
									C0040405	1	CT skull	ItemDef	text	Null	A_Klinikdokumentation.xml
									C0040405	1	cranial CT performed?	ItemDef	integer	Null	B_Rehabilitation.xml
									C0040405	1	Brain CT time and date	ItemDef	datetime	Null	A_Klinikdokumentation.xml
									C0040405	1	CT skull native	ItemDef	text	Null	A_Klinikdokumentation.xml
									C0040405	1	1: cranial CT performed	CLItem: cranial CT performed	boolean	Null	D_Studiendokumentation.xml
									C0040405	1	CT ordering	ItemDef	text	Null	A_Klinikdokumentation.xml
									C0040405	1	CCT Inclusion criteria	ItemDef	text	Null	A_Klinikdokumentation.xml
									C0040405	1	Cranial CT performed?	ItemDef	integer	Null	C_Register_Standards.xml
									C0040405	1	CCT done?	ItemDef	boolean	Null	D_Studiendokumentation.xml
									C0040405	1	Cranial CT, last one?	ItemDef	integer	Null	C_Register_Standards.xml
									C0040405	1	CT early character	ItemDef	integer	Null	C_Register_Standards.xml
									C0040405	1	cranial CT performed?	ItemDef	boolean	Null	C_Register_Standards.xml
C0037831	0.581536	20	8	10	2	0	0		C0037831	2	speech therapy	ItemDef	integer	Null	B_Rehabilitation.xml
									C0037831	1	Speech therapy performed?	ItemDef	boolean	Null	B_Rehabilitation.xml
									C0037831	1	last speech therapy finding	ItemDef	text	Null	A_Klinikdokumentation.xml
									C0037831	1	Speech therapy diagnosis	ItemDef	integer	Null	B_Rehabilitation.xml
									C0037831	1	Date of speech therapy	ItemDef	date	Null	B_Rehabilitation.xml
									C0037831	1	Speech therapy report	ItemDef	text	Null	A_Klinikdokumentation.xml
									C0037831	1	Findings speech therapy	ItemDef	integer	Null	B_Rehabilitation.xml
									C0037831	1	Finding speech therapy	ItemDef	text	Null	A_Klinikdokumentation.xml
									C0037831	1	Speech therapy performed? How long?	ItemGroup	Complex Item	Null	B_Rehabilitation.xml
									C0037831	1	Speech therapy performed?	ItemDef	integer	Null	C_Register_Standards.xml
									C0037831	1	Speech therapy course	ItemDef	text	Null	A_Klinikdokumentation.xml
									C0037831	1	Speech therapy Order	ItemDef	boolean	Null	A_Klinikdokumentation.xml
									C0037831	1	Date speech therapy	ItemDef	date	Null	B_Rehabilitation.xml
									C0037831	1	Speech therapy	ItemDef	boolean	Null	A_Klinikdokumentation.xml
									C0037831	1	What type of Speech therapy was arranged?	ItemDef	integer	Null	B_Rehabilitation.xml
									C0037831	1	Speech therapy assessment	ItemDef	boolean	Null	A_Klinikdokumentation.xml
									C0037831	1	Speech therapy: Objectives, earnings meeting, history	ItemDef	text	Null	B_Rehabilitation.xml
									C0037831	1	Continuation of speech therapy	ItemDef	boolean	Null	C_Register_Standards.xml
									C0037831	1	Speech therapy request	ItemDef	text	Null	A_Klinikdokumentation.xml
C0421451	0.37629	19	5	6	3	4	1		C0421451	3	Date of Birth (DD.MM.YYYY)	ItemDef	date	Null	B_Rehabilitation.xml
									C0421451	2	Age	ItemDef	float	Null	B_Rehabilitation.xml
									C0421451	1	Date of birth	ItemDef	date	Null	B_Rehabilitation.xml
									C0421451	1	Age below 18 or above 80	ItemDef	boolean	years	A_Klinikdokumentation.xml
									C0421451	1	Year of birth	ItemDef	date	Null	C_Register_Standards.xml
									C0421451	1	Year of birth	ItemDef	text	Null	C_Register_Standards.xml
									C0421451	1	Date of birth and age	ItemDef	date	Null	A_Klinikdokumentation.xml
									C0421451	1	Birth date	ItemDef	date	Null	E_internationale_Standards.xml
									C0421451	1	Age 18-80 years Inclusion criteria	ItemDef	boolean	Null	A_Klinikdokumentation.xml
									C0421451	1	Geburtsdatum	ItemDef	date	Null	C_Register_Standards.xml
									C0421451	1	Patient’s age ≥18 years	ItemDef	boolean	Null	D_Studiendokumentation.xml
									C0421451	1	61 years old or older	ItemDef	boolean	Null	D_Studiendokumentation.xml
									C0421451	1	Date of birth, age	ItemDef	date	Null	A_Klinikdokumentation.xml
									C0421451	1	Age in years	ItemDef	text	Null	D_Studiendokumentation.xml
									C0421451	1	Patient date of birth	ItemDef	date	JJ/MM/AA	A_Klinikdokumentation.xml
									C0421451	1	Date of Birth (DD.MM.YYYY)	ItemDef	date	Null	D_Studiendokumentation.xml
C1314792	0.418611	19	10	0	7	2	0		C1314792	1	7: Multiple etiologies	CLItem: Multiple etiologies	boolean	Null	A_Klinikdokumentation.xml
									C1314792	1	Brain hemorrhage etiology	ItemDef	integer	Null	A_Klinikdokumentation.xml
									C1314792	1	5: unclear etiology	CLItem: unclear etiology	boolean	Null	C_Register_Standards.xml
									C1314792	1	Stroke etiology unknown	ItemDef	integer	Null	A_Klinikdokumentation.xml
									C1314792	1	What led to the disease?	ItemDef	text	Null	A_Klinikdokumentation.xml
									C1314792	1	Initial etiological assessment	ItemDef	boolean	Null	A_Klinikdokumentation.xml
									C1314792	1	Brain hemorrhage etiology unknown	ItemDef	integer	Null	A_Klinikdokumentation.xml
									C1314792	1	2: Intracranial atheroma	CLItem: Intracranial atheroma	boolean	Null	A_Klinikdokumentation.xml
									C1314792	1	Cause of ischemia	ItemDef	integer	Null	C_Register_Standards.xml
									C1314792	1	Cause of intracerebral haemorrhage	ItemDef	integer	Null	C_Register_Standards.xml
									C1314792	1	Classification/Etiology	ItemGroup	Complex Item	Null	C_Register_Standards.xml
									C1314792	1	4: stroke of other determined etiology	CLItem: stroke of other determined etiology	boolean	Null	D_Studiendokumentation.xml
									C1314792	1	unclear etiology	ItemDef	boolean	Null	C_Register_Standards.xml
									C1314792	1	7: stroke of undetermined etiology, incomplete evaluation	CLItem: stroke of undetermined etiology, incomplete evaluation	boolean	Null	D_Studiendokumentation.xml
									C0002940,C1314792	1	5: Dissection, supraaortic	CLItem: Dissection, supraaortic	boolean	Null	A_Klinikdokumentation.xml
									C0264956,C1314792	1	1: Extracranial atheroma	CLItem: Extracranial atheroma	boolean	Null	A_Klinikdokumentation.xml
									C0442840,C1314792	1	3: Cardiac embolism	CLItem: Cardiac embolism	boolean	Null	A_Klinikdokumentation.xml
									C1314792	1	Stroke etiology	ItemGroup	Complex Item	Null	C_Register_Standards.xml
									C1314792	1	Stroke etiology known	ItemDef	boolean	Null	A_Klinikdokumentation.xml
									C1314792	1	Stroke etiology	ItemDef	integer	Null	A_Klinikdokumentation.xml
									C1314792	1	Stroke etiology	ItemDef	integer	Null	C_Register_Standards.xml
									C1314792	1	Brain hemorrhage etiology known	ItemDef	boolean	Null	A_Klinikdokumentation.xml
									C1314792,C2931784	1	3: Amyloid angiopathy	CLItem: Amyloid angiopathy	boolean	Null	A_Klinikdokumentation.xml
C1306577	0.347179	18	8	1	5	4	0		C1306577	2	8: surgery induced death	CLItem: surgery induced death	boolean	Null	D_Studiendokumentation.xml
									C2718058,C1306577	1	5: Early Termination of Clinical Trials: Subject death	CLItem: Early Termination of Clinical Trials: Subject death	boolean	Null	D_Studiendokumentation.xml
									C1306577	1	Determination of death	ItemDef	text	Null	A_Klinikdokumentation.xml
									C1306577	1	Body form	ItemGroup	Complex Item	Null	A_Klinikdokumentation.xml
									C1306577	1	Death date	ItemDef	date	Null	A_Klinikdokumentation.xml
									C1306577	1	Death	ItemDef	integer	Null	C_Register_Standards.xml
									C1306577	1	Secure sign of death	ItemDef	integer	Null	A_Klinikdokumentation.xml
									C1306577	1	Death	ItemDef	boolean	Null	A_Klinikdokumentation.xml
									C1306577	1	Patient Deceased	ItemDef	boolean	Null	A_Klinikdokumentation.xml
									C1306577	1	If deceased, date of death	ItemDef	date	Null	C_Register_Standards.xml
									C1306577	1	Epicrisis (further information on the mode of death)	ItemDef	text	Null	A_Klinikdokumentation.xml
									C1306577	1	death time	ItemDef	date	Null	A_Klinikdokumentation.xml
									C1306577	1	7: deceased	CLItem: deceased	boolean	Null	B_Rehabilitation.xml
									C1306577	1	18: Deceased	CLItem: Deceased	boolean	Null	C_Register_Standards.xml
									C1306577	1	4: Passed away	CLItem: Passed away	boolean	Null	C_Register_Standards.xml
									C1306577	1	1: Deceased	CLItem: Deceased	boolean	Null	C_Register_Standards.xml
									C1306577	1	At the death of the patient, date of death	ItemDef	date	Null	D_Studiendokumentation.xml
									C1306577	1	1: Results in death	CLItem: Results in death	boolean	Null	D_Studiendokumentation.xml
C0812552	0.416651	17	6	0	0	11	0		C0812552	3	Urea [mg/dl] [mmol/l]	ItemDef	text	mg/dl mmol/l	D_Studiendokumentation.xml
									C0812552	3	Were routine blood tests done at this visit?	ItemDef	boolean	Null	D_Studiendokumentation.xml
									C0812552	2	Kidney values	ItemDef	text	Null	A_Klinikdokumentation.xml
									C0812552	2	Creatinine [mg/dl] or [mmol/l]	ItemDef	text	mg/dl mmol/l	D_Studiendokumentation.xml
									C0812552	2	eGFR [ml/min]	ItemDef	text	ml/min	D_Studiendokumentation.xml
									C0812552	1	little morning routine	ItemDef	boolean	Null	A_Klinikdokumentation.xml
									C0812552	1	blood tests	ItemDef	integer	Null	A_Klinikdokumentation.xml
									C0812552	1	Creatinine [mg/dl] or [mmol/l]	ItemDef	integer	mg/dl mmol/l	D_Studiendokumentation.xml
									C0812552	1	Creatinine clearance	ItemDef	text	Null	A_Klinikdokumentation.xml
									C0812552	1	Creatinine	ItemDef	float	μmol/L	A_Klinikdokumentation.xml
C0013798	0.233019	17	14	0	1	2	0		C0013798	2	ECG	ItemDef	text	Null	A_Klinikdokumentation.xml
									C0013798	1	6: SILENT	CLItem: SILENT	boolean	Null	A_Klinikdokumentation.xml
									C0013798	1	ST segment change (ECG)	ItemDef	integer	Null	A_Klinikdokumentation.xml
									C0013798	1	ECG evaluation (24 h) day	ItemDef	text	Null	A_Klinikdokumentation.xml
									C0013798	1	If Rö. Thorax and ECG complete	ItemDef	boolean	Null	A_Klinikdokumentation.xml
									C0013798	1	ECG findings IN	ItemDef	text	Null	A_Klinikdokumentation.xml
									C0013798	1	ECG /-monitoring of at least 24 h	ItemDef	boolean	Null	C_Register_Standards.xml
									C0013798	1	ECG performed	ItemDef	boolean	Null	D_Studiendokumentation.xml
									C0013798	1	5: STII	CLItem: STII	boolean	Null	A_Klinikdokumentation.xml
									C0013798	1	3: STaVR	CLItem: STaVR	boolean	Null	A_Klinikdokumentation.xml
									C0013798	1	If yes, result: ECG findings	ItemDef	integer	Null	D_Studiendokumentation.xml
									C0013798	1	1: STaVF	CLItem: STaVF	boolean	Null	A_Klinikdokumentation.xml
									C0013798	1	ECG electrocardiogram	ItemDef	text	Null	A_Klinikdokumentation.xml
									C0013798	1	2: STaVL	CLItem: STaVL	boolean	Null	A_Klinikdokumentation.xml
									C0013798	1	4: STI	CLItem: STI	boolean	Null	A_Klinikdokumentation.xml
									C0013798	1	7: STV5	CLItem: STV5	boolean	Null	A_Klinikdokumentation.xml
C2184149	0.354456	17	6	4	3	4	0		C2184149	1	Are currently living	ItemDef	text	Null	B_Rehabilitation.xml
									C2184149	1	3: in a family	CLItem: in a family	boolean	Null	A_Klinikdokumentation.xml
									C2184149	1	6: Housing situation: Apartment	CLItem: Housing situation: Apartment	boolean	Null	B_Rehabilitation.xml
									C2184149	1	Living place	ItemDef	integer	Null	A_Klinikdokumentation.xml
									C2184149	1	Relationship to patient	ItemDef	text	Null	A_Klinikdokumentation.xml
									C2184149	1	Housing situation	ItemDef	integer	Null	C_Register_Standards.xml
									C2184149	1	Independent Living	ItemDef	integer	Null	A_Klinikdokumentation.xml
									C2184149	1	Family status	ItemDef	integer	Null	D_Studiendokumentation.xml
									C2184149	1	Living situation	ItemDef	integer	Null	D_Studiendokumentation.xml
									C2184149	1	2: at home, with partner(s)	CLItem: at home, with partner(s)	boolean	Null	D_Studiendokumentation.xml
									C2184149	1	1: at home, alone	CLItem: at home, alone	boolean	Null	D_Studiendokumentation.xml
									C2184149	1	79th feel you in your apartment and the residential area?	ItemDef	boolean	Null	B_Rehabilitation.xml
									C2184149	1	Family history	ItemDef	text	Null	A_Klinikdokumentation.xml
									C2184149	1	1: lives alone	CLItem: lives alone	boolean	Null	A_Klinikdokumentation.xml
									C2184149	1	Marital status	ItemDef	text	Null	B_Rehabilitation.xml
									C2184149	1	1: Home alone	CLItem: Home alone	boolean	Null	C_Register_Standards.xml
									C2184149	1	1: independently at home	CLItem: independently at home	boolean	Null	C_Register_Standards.xml
C0451019	0.662653	17	0	8	6	3	0		C0451019	2	Barthel index	ItemDef	text	Null	C_Register_Standards.xml
									C0451019	2	Barthel index at admission	ItemGroup	Complex Item	Null	B_Rehabilitation.xml
									C0451019	1	Early rehab Barthel at discharge/transfer	ItemGroup	Complex Item	Null	B_Rehabilitation.xml
									C0451019	1	Barthel Index at discharge/transfer	ItemGroup	Complex Item	Null	B_Rehabilitation.xml
									C0451019	1	Barthel index at discharge / transfer	ItemGroup	Complex Item	Null	B_Rehabilitation.xml
									C0451019	1	Barthel index (pre morbid status)	ItemDef	text	Null	D_Studiendokumentation.xml
									C0451019	1	Early rehab Barthel on admission	ItemGroup	Complex Item	Null	B_Rehabilitation.xml
									C0451019	1	Barthel Index	ItemGroup	Complex Item	Null	D_Studiendokumentation.xml
									C0451019	1	Barthel Index	ItemDef	text	Null	B_Rehabilitation.xml
									C0451019	1	Barthel index at disscharge	ItemDef	text	Null	C_Register_Standards.xml
									C0451019	1	Barthel-Index	ItemGroup	Complex Item	Null	C_Register_Standards.xml
									C0451019	1	Barthel index (BI)	ItemDef	integer	Null	D_Studiendokumentation.xml
									C0451019	1	Barthel index at discharge	ItemDef	text	Null	C_Register_Standards.xml
									C0451019	1	Barthel index	ItemGroup	Complex Item	Null	B_Rehabilitation.xml
									C0451019	1	Barthel index at admission	ItemDef	text	Null	C_Register_Standards.xml
C1141969	0.475426	17	7	8	2	0	0		C1141969	1	Ergotherapy readaptation	ItemDef	boolean	Null	A_Klinikdokumentation.xml
									C1141969	1	Ergotherapy Ordering	ItemDef	boolean	Null	A_Klinikdokumentation.xml
									C1141969	1	Findings / Documentation Ergotherapy	ItemDef	integer	Null	B_Rehabilitation.xml
									C1141969	1	Neuro-ERGO findings	ItemDef	text	Null	A_Klinikdokumentation.xml
									C1141969	1	Therapy, occupational therapy: Objectives, earnings meeting, history	ItemDef	text	Null	B_Rehabilitation.xml
									C1141969	1	Continuation of Ergotherapy	ItemDef	boolean	Null	C_Register_Standards.xml
									C1141969	1	Date of occupational therapy	ItemDef	date	Null	B_Rehabilitation.xml
									C1141969	1	Ergotherapy assessment	ItemDef	boolean	Null	A_Klinikdokumentation.xml
									C1141969	1	Findings	ItemDef	integer	Null	B_Rehabilitation.xml
									C1141969	1	Occupational therapy	ItemDef	text	Null	A_Klinikdokumentation.xml
									C1141969	1	Ergotherapist	ItemDef	integer	Null	A_Klinikdokumentation.xml
									C1141969	1	Report/final report occupational therapy	ItemDef	integer	Null	B_Rehabilitation.xml
									C0180748,C1141969	1	Ergometer/Reck Motomed	ItemDef	integer	Null	B_Rehabilitation.xml
									C1141969	1	Ergotherapy performed?	ItemDef	integer	Null	C_Register_Standards.xml
									C1141969	1	Occupational therapy performed? How long?	ItemGroup	Complex Item	Null	B_Rehabilitation.xml
									C1141969	1	What type of Ergotherapy was arranged?	ItemDef	integer	Null	B_Rehabilitation.xml
									C1141969	1	Protocol and Findings Ergotherapy	ItemDef	text	Null	A_Klinikdokumentation.xml
									C1141969,C0203986	1	Functional individual therapy 30 min	ItemDef	integer	Null	B_Rehabilitation.xml
									C1141969	1	Ergotherapy performed?	ItemDef	boolean	Null	B_Rehabilitation.xml
C0011923	0.41905	17	4	0	6	7	0		C0011923	2	If the haemorrhage is symptomatic then also complete a SAE page, and add an unscheduled NIHSS, mRS and brain imaging (if performed) Location:	ItemDef	integer	Null	D_Studiendokumentation.xml
									C0011923	2	Has the participant had an intracerebral haemorrhage as identified by imaging?	ItemDef	boolean	Null	D_Studiendokumentation.xml
									C0221505,C0011923	1	Fresh lesion in imaging	ItemDef	boolean	Null	C_Register_Standards.xml
									C0011923	1	Time initial imaging	ItemDef	time	Null	C_Register_Standards.xml
									C0011923	1	Time recording 1 Imaging	ItemDef	integer	Null	C_Register_Standards.xml
									C0011923	1	Cerebral imaging	ItemGroup	Complex Item	Null	A_Klinikdokumentation.xml
									C0011923	1	Time of imaging	ItemDef	datetime	Null	D_Studiendokumentation.xml
									C0011923	1	Unscheduled Brain Imaging	ItemGroup	Complex Item	Null	D_Studiendokumentation.xml
									C0011923	1	Order of the initial imaging	ItemDef	text	Null	C_Register_Standards.xml
									C0011923	1	Bildgebung	ItemDef	text	Null	A_Klinikdokumentation.xml
									C0011923	1	Imaging examination	ItemDef	integer	Null	D_Studiendokumentation.xml
									C0011923	1	Date - first imaging	ItemDef	date	Null	C_Register_Standards.xml
									C0011923	1	Diagnostic Imaging	ItemGroup	Complex Item	Null	C_Register_Standards.xml
									C0011923	1	Radiology	ItemGroup	Complex Item	Null	A_Klinikdokumentation.xml
									C0011923	1	Subarachnoid Hemorrhage by diagnostic imaging	ItemDef	boolean	Null	A_Klinikdokumentation.xml
									C0011923	1	Post interventional imaging	ItemDef	integer	Null	C_Register_Standards.xml
C0474417	0.453148	17	6	11	0	0	0		C0474417	2	Dressing and undressing	ItemDef	integer	Null	B_Rehabilitation.xml
									C0474417	2	Dressing and undressing	ItemDef	text	Null	B_Rehabilitation.xml
									C0474417	1	Body care	ItemDef	integer	Null	A_Klinikdokumentation.xml
									C0474417	1	Whole body treatment	ItemDef	boolean	Null	A_Klinikdokumentation.xml
									C0474417	1	Shoes/clothes	ItemDef	boolean	Null	B_Rehabilitation.xml
									C0474417	1	Personal Care (at discharge)	ItemDef	integer	Null	B_Rehabilitation.xml
									C0474417	1	Personal Care	ItemDef	text	Null	B_Rehabilitation.xml
									C0474417	1	Washing, dressing	ItemDef	integer	Null	A_Klinikdokumentation.xml
									C0474417	1	On / undressing	ItemDef	integer	Null	A_Klinikdokumentation.xml
									C0474417	1	Independent wash and wear	ItemDef	integer	Null	B_Rehabilitation.xml
									C0474417	1	Clothing	ItemDef	integer	Null	A_Klinikdokumentation.xml
									C0474417	1	Personal Care (at discharge)	ItemDef	text	Null	B_Rehabilitation.xml
									C0474417	1	Washing &amp; tightening training (Ergotherapy)	ItemDef	integer	Null	B_Rehabilitation.xml
									C0474417	1	Personal Care	ItemDef	integer	Null	B_Rehabilitation.xml
									C0474417	1	Body care/clothes	ItemDef	integer	Null	A_Klinikdokumentation.xml
C0027903	0.533607	16	6	10	0	0	0		C0027903	1	Neuropsychology	ItemDef	text	Null	A_Klinikdokumentation.xml
									C0027903	1	Psychotherapy needs	ItemGroup	Complex Item	Null	A_Klinikdokumentation.xml
									C0027903	1	Neuropsychological assessment	ItemDef	boolean	Null	A_Klinikdokumentation.xml
									C0027903	1	Psychological findings	ItemDef	text	Null	A_Klinikdokumentation.xml
									C0027903	1	Neuropsychological therapy performed?	ItemDef	boolean	Null	B_Rehabilitation.xml
									C0027903	1	Neuropsychological assessment	ItemGroup	Complex Item	Null	A_Klinikdokumentation.xml
									C0027903	1	Report/final report Neuropsychology	ItemDef	integer	Null	B_Rehabilitation.xml
									C0027903	1	Psychological findings	ItemDef	integer	Null	B_Rehabilitation.xml
									C0027903	1	Therapy, neuro-psychological: Objectives, results meeting, history	ItemDef	text	Null	B_Rehabilitation.xml
									C0027903	1	Self-help group	ItemDef	boolean	Null	A_Klinikdokumentation.xml
									C0027903	1	What type of Neuropsychology was arranged?	ItemDef	integer	Null	B_Rehabilitation.xml
									C0027903	1	Diagnosis neuropsych. Errors	ItemDef	integer	Null	B_Rehabilitation.xml
									C0027903	1	Date of Neuropsychology	ItemDef	date	Null	B_Rehabilitation.xml
									C0027903	1	Training course	ItemDef	text	Null	B_Rehabilitation.xml
									C0027903	1	Neuropsychol. Therapy and Diagnostics	ItemDef	integer	Null	B_Rehabilitation.xml
									C0027903	1	Psychological therapy	ItemDef	integer	Null	B_Rehabilitation.xml
C0005903	0.615798	16	7	1	0	7	1		C0005903	4	Body temperature (in °C)	ItemDef	text	°C	D_Studiendokumentation.xml
									C0005903	2	Body temperature	ItemDef	text	°C	A_Klinikdokumentation.xml
									C0005903	1	Fever	ItemDef	integer	Null	A_Klinikdokumentation.xml
									C0005903	1	At body temperature > 37.5 ° C	ItemDef	integer	Null	A_Klinikdokumentation.xml
									C0005903	1	Body temperature [°C] +15 min	ItemDef	text	°C	D_Studiendokumentation.xml
									C0005903	1	Body temperature	ItemDef	text	Null	D_Studiendokumentation.xml
									C0005903	1	Body temperature	ItemDef	text	Null	A_Klinikdokumentation.xml
									C0005903	1	Body Temperature (in °C)	ItemDef	text	°C	D_Studiendokumentation.xml
									C0005903	1	Body temperature	ItemDef	float	°C	E_internationale_Standards.xml
									C0005903	1	Body temperature	ItemDef	float	°C	A_Klinikdokumentation.xml
									C0005903	1	Body temperature (hourly)	ItemDef	text	°c	A_Klinikdokumentation.xml
									C0005903	1	Body temperature	ItemDef	float	Null	B_Rehabilitation.xml
C0025260	0.365036	16	0	16	0	0	0		C0025260	2	Memory impairment	ItemDef	integer	Null	B_Rehabilitation.xml
									C0025260	2	Memory	ItemDef	integer	Null	B_Rehabilitation.xml
									C0025260	1	memory	ItemDef	text	Null	B_Rehabilitation.xml
									C0025260	1	20: Prospective memory: available	CLItem: Prospective memory: available	boolean	Null	B_Rehabilitation.xml
									C0025260	1	14: Prospective memory performance:	CLItem: Prospective memory performance:	boolean	Null	B_Rehabilitation.xml
									C0025260	1	5: Memory span verbal/numerical	CLItem: Memory span verbal/numerical	boolean	Null	B_Rehabilitation.xml
									C0025260	1	3: Group 3 - memory group	CLItem: Group 3 - memory group	boolean	Null	B_Rehabilitation.xml
									C0025260	1	1: Memory error: Yes	CLItem: Memory error: Yes	boolean	Null	B_Rehabilitation.xml
									C0025260	1	6: Working memory, verbal/numerical:	CLItem: Working memory, verbal/numerical:	boolean	Null	B_Rehabilitation.xml
									C0025260	1	10: NC free retrieval verbal:	CLItem: NC free retrieval verbal:	boolean	Null	B_Rehabilitation.xml
									C0025260	1	52. memory capacity	ItemGroup	Complex Item	Null	B_Rehabilitation.xml
									C0025260	1	6: PC training: Memory	CLItem: PC training: Memory	boolean	Null	B_Rehabilitation.xml
									C0025260	1	19: Affected process: consolidation	CLItem: Affected process: consolidation	boolean	Null	B_Rehabilitation.xml
									C0025260	1	54. memory capacity (Mini-mental state examination)	ItemGroup	Complex Item	Null	B_Rehabilitation.xml
C0003537	0.494499	16	5	10	1	0	0		C0003537	2	Aphasia	ItemDef	integer	Null	B_Rehabilitation.xml
									C0003537	2	Aphasia	ItemDef	integer	Null	A_Klinikdokumentation.xml
									C0003537	2	Aphasia at discharge	ItemDef	integer	Null	B_Rehabilitation.xml
									C0003537	1	2: Aphasia	CLItem: Aphasia	boolean	Null	A_Klinikdokumentation.xml
									C0003537	1	Paraphasien	ItemDef	integer	Null	A_Klinikdokumentation.xml
									C0003537	1	2: Aphasie	CLItem: Aphasie	boolean	Null	A_Klinikdokumentation.xml
									C0003537	1	Aphasia syndrome	ItemDef	text	Null	B_Rehabilitation.xml
									C0003537	1	Aphasia therapy single 30 min.	ItemDef	integer	Null	B_Rehabilitation.xml
									C0003537	1	Token Test (AAT Subtest) at discharge	ItemDef	integer	Null	B_Rehabilitation.xml
									C0003537	1	Aphasia syndrome at discharge	ItemDef	text	Null	B_Rehabilitation.xml
									C0003537	1	Token Test (AAT Aachener Aphasie Test - Subtest)	ItemDef	integer	Null	B_Rehabilitation.xml
									C0003537	1	Aphasia	ItemDef	boolean	Null	C_Register_Standards.xml
									C0003537	1	Articulation weakness/aphasia	ItemDef	boolean	Null	B_Rehabilitation.xml
C0005910	0.657519	16	6	3	0	6	1		C0005910	4	Weight (in kg)	ItemDef	text	kg	D_Studiendokumentation.xml
									C0005910	2	Body Weight	ItemDef	text	kg	A_Klinikdokumentation.xml
									C0005910	1	Weight currently	ItemDef	text	kg	A_Klinikdokumentation.xml
									C0005910	1	Body weight	ItemDef	float	kg	E_internationale_Standards.xml
									C0005910	1	Body Weight (in the course)	ItemDef	text	kg	A_Klinikdokumentation.xml
									C0005910	1	Body Weight	ItemDef	float	kg	B_Rehabilitation.xml
									C0005910	1	Body weight (in kg)	ItemDef	float	kg	B_Rehabilitation.xml
									C0005910	1	Body Weight	ItemDef	float	kg	A_Klinikdokumentation.xml
									C0005910	1	Body Weight (in kg)	ItemDef	text	kg	D_Studiendokumentation.xml
									C0005910	1	Body Weight	ItemDef	text	kg	D_Studiendokumentation.xml
									C0005910	1	Body weight (in kg) in course	ItemDef	float	kg	B_Rehabilitation.xml
									C0005910	1	Body Weight in course	ItemDef	text	kg	A_Klinikdokumentation.xml
C0005802	0.434468	15	10	0	1	4	0		C0005802	3	Glucose [mg/dl] or [mmol/l]	ItemDef	text	mg/dl mmol/l	D_Studiendokumentation.xml
									C0005802	2	Blood sugar	ItemDef	text	mg/dl	A_Klinikdokumentation.xml
									C0005802	1	Daily for BZTP	ItemDef	boolean	Null	A_Klinikdokumentation.xml
									C0005802	1	Unique for BZTP	ItemDef	boolean	Null	A_Klinikdokumentation.xml
									C0005802	1	BZ input (manual)	ItemDef	text	Null	A_Klinikdokumentation.xml
									C0005802	1	Blood glucose course	ItemDef	text	Null	A_Klinikdokumentation.xml
									C0005802	1	Blood sugar during recording	ItemDef	text	mg/dl	C_Register_Standards.xml
									C0005802	1	Blood glucose	ItemDef	text	Null	A_Klinikdokumentation.xml
									C0005802	1	Blood glucose after event	ItemDef	float	g/L	A_Klinikdokumentation.xml
									C0005802	1	Glucose PCX slot.	ItemDef	text	Null	A_Klinikdokumentation.xml
									C0005802	1	Blood glucose <50mg/dl (2.8 mmol/l) or >400mg/dl (22.2mmol/l)	ItemDef	boolean	Null	D_Studiendokumentation.xml
									C0005802	1	Blood Glucose	ItemDef	text	Null	A_Klinikdokumentation.xml
C0234421	0.439868	15	10	3	1	1	0		C0234421	3	Awareness	ItemDef	text	Null	A_Klinikdokumentation.xml
									C0234421	1	Awareness of	ItemDef	integer	Null	A_Klinikdokumentation.xml
									C0234421	1	Fault awareness	ItemDef	text	Null	B_Rehabilitation.xml
									C0234421	1	5: Consciousness Disorder	CLItem: Consciousness Disorder	boolean	Null	A_Klinikdokumentation.xml
									C0234421	1	A level of consciousness (of consciousness) with inclusion of more than 0 (State of consciousness &gt; = 1) on the NIHSS	ItemDef	boolean	Null	D_Studiendokumentation.xml
									C0234421	1	State of consciousness	ItemDef	integer	Null	A_Klinikdokumentation.xml
									C0234421	1	awareness	ItemDef	integer	Null	A_Klinikdokumentation.xml
									C0234421	1	Severe neurological deficits, disturbance of consciousness (NIH-SS > 25)	ItemDef	boolean	Null	A_Klinikdokumentation.xml
									C0234421	1	Awareness	ItemDef	integer	Null	A_Klinikdokumentation.xml
									C0234421	1	Vigilance and communication behavior: Vigilance	ItemDef	text	Null	B_Rehabilitation.xml
									C0234421	1	Vigilance and communication behavior: Vigilance at discharge	ItemDef	text	Null	B_Rehabilitation.xml
									C0234421	1	8: Troubles de la conscience	CLItem: Troubles de la conscience	boolean	Null	A_Klinikdokumentation.xml
									C0234421	1	Awareness	ItemDef	integer	Null	C_Register_Standards.xml
C1455667	0.332524	15	11	4	0	0	0		C1455667	1	Heat	ItemDef	integer	Null	A_Klinikdokumentation.xml
									C1455667	1	Absence of sensation	ItemDef	integer	Null	A_Klinikdokumentation.xml
									C1455667	1	Sensitivity	ItemGroup	Complex Item	Null	A_Klinikdokumentation.xml
									C1455667	1	Sensitivity	ItemDef	text	Null	A_Klinikdokumentation.xml
									C1455667	1	Sensitivity training	ItemDef	integer	Null	B_Rehabilitation.xml
									C1455667	1	(i) numbness or tingling in various parts of the body	ItemDef	text	Null	B_Rehabilitation.xml
									C1455667	1	Contact	ItemDef	integer	Null	A_Klinikdokumentation.xml
									C1455667	1	Diskrimation	ItemDef	integer	Null	A_Klinikdokumentation.xml
									C1455667	1	Sensitivity	ItemDef	integer	Null	A_Klinikdokumentation.xml
									C1455667	1	Diseases that are associated with altered mobility, motor skills and sensitivity	ItemDef	boolean	Null	B_Rehabilitation.xml
									C1455667	1	Proprioception	ItemDef	integer	Null	B_Rehabilitation.xml
									C1455667	1	Cold	ItemDef	integer	Null	A_Klinikdokumentation.xml
									C1455667	1	Location	ItemDef	text	Null	A_Klinikdokumentation.xml
									C1455667	1	Vibration	ItemDef	integer	Null	A_Klinikdokumentation.xml
									C1455667	1	Movement	ItemDef	integer	Null	A_Klinikdokumentation.xml
C0010068	0.355998	15	9	1	5	0	0		C0010068	1	ACS date	ItemDef	date	Null	A_Klinikdokumentation.xml
									C0010068	1	Stable angina start date	ItemDef	date	Null	A_Klinikdokumentation.xml
									C0010068	1	8: Heart attack	CLItem: Heart attack	boolean	Null	C_Register_Standards.xml
									C0010068	1	Myocardial infarction date	ItemDef	date	Null	A_Klinikdokumentation.xml
									C0010068	1	Myocardial infarction	ItemDef	integer	Null	A_Klinikdokumentation.xml
									C0010068	1	ACS	ItemDef	integer	Null	A_Klinikdokumentation.xml
									C0010068	1	ACS number	ItemDef	integer	Null	A_Klinikdokumentation.xml
									C0010068	1	Myocardial infarction past 3 months	ItemDef	boolean	Null	A_Klinikdokumentation.xml
									C0010068	1	3: Heart attack as Cause of Death	CLItem: Heart attack as Cause of Death	boolean	Null	C_Register_Standards.xml
									C0010068	1	Coronary heart disease / myocardial infarction	ItemDef	integer	Null	B_Rehabilitation.xml
									C0010068	1	3: Heart attack as cause of death	CLItem: Heart attack as cause of death	boolean	Null	C_Register_Standards.xml
									C0010068	1	Heart attack	ItemDef	integer	Null	C_Register_Standards.xml
									C0010068	1	Myocardial infarction number	ItemDef	integer	Null	A_Klinikdokumentation.xml
									C0010068	1	Stable angina	ItemDef	integer	Null	A_Klinikdokumentation.xml
									C0010068	1	Early. Heart attack	ItemDef	boolean	Null	C_Register_Standards.xml
C0242845	0.407118	14	5	4	5	0	0		C0242845	2	Cerebrovascular ultrasound	ItemDef	boolean	Null	B_Rehabilitation.xml
									C0242845	2	Cerebrovascular ultrasound	ItemDef	integer	Null	B_Rehabilitation.xml
									C0242845	1	Sonography	ItemDef	text	Null	A_Klinikdokumentation.xml
									C0242845	1	If CT angio, Doppler control	ItemDef	boolean	Null	A_Klinikdokumentation.xml
									C0242845	1	Doppler/duplex (TCD)	ItemDef	text	Null	A_Klinikdokumentation.xml
									C0242845	1	TCD	ItemDef	integer	Null	C_Register_Standards.xml
									C0242845	1	Duplex	ItemDef	boolean	Null	C_Register_Standards.xml
									C0242845	1	Doppler, Duplex	ItemDef	integer	Null	C_Register_Standards.xml
									C0242845	1	2: Ultrasound transcranial	CLItem: Ultrasound transcranial	boolean	Null	C_Register_Standards.xml
									C0242845	1	Ultrasound (Doppler)	ItemDef	text	Null	A_Klinikdokumentation.xml
									C0242845	1	Protocol Doppler/duplex examination	ItemDef	text	Null	A_Klinikdokumentation.xml
									C0242845	1	Transcranial Doppler (TCD)	ItemDef	boolean	Null	C_Register_Standards.xml
C0021430	0.456082	14	3	0	0	11	0		C0021430	4	Date of consent	ItemDef	date	Null	D_Studiendokumentation.xml
									C0021430	1	Signature patient	ItemDef	text	Null	A_Klinikdokumentation.xml
									C0021430	1	Written informed consent obtained	ItemDef	boolean	Null	D_Studiendokumentation.xml
									C0021430	1	This consent	ItemDef	boolean	Null	D_Studiendokumentation.xml
									C0021430	1	Informed consent date	ItemDef	date	Null	A_Klinikdokumentation.xml
									C0021430	1	Date and time of written informed consent	ItemDef	datetime	Null	D_Studiendokumentation.xml
									C0021430	1	If so; Subsequent Personal informed consent with date and signature available	ItemDef	boolean	Null	D_Studiendokumentation.xml
									C0021430	1	Patient, or legally acceptable representative has given written informed consent. An independent witness may sign the consent form if the patient is able to give verbal consent, but unable to sign.	ItemDef	boolean	Null	D_Studiendokumentation.xml
									C0021430	1	Consent Lysis	ItemDef	integer	Null	A_Klinikdokumentation.xml
									C0021430	1	Consent by	ItemDef	integer	Null	D_Studiendokumentation.xml
									C0021430	1	1: the patient	CLItem: the patient	boolean	Null	D_Studiendokumentation.xml
C0566266	0.435706	14	6	8	0	0	0		C0566266	2	Nutrition	ItemDef	integer	Null	A_Klinikdokumentation.xml
									C0566266	2	Disorder of food intake	ItemDef	integer	Null	B_Rehabilitation.xml
									C0566266	1	Nutrition assistance	ItemDef	boolean	Null	A_Klinikdokumentation.xml
									C0566266	1	Eating	ItemDef	integer	Null	B_Rehabilitation.xml
									C0566266	1	Food and beverages	ItemDef	integer	Null	A_Klinikdokumentation.xml
									C0566266	1	Eating at discharge	ItemDef	text	Null	B_Rehabilitation.xml
									C0566266	1	Eating at discharge	ItemDef	integer	Null	B_Rehabilitation.xml
									C0566266	1	Ability to eat without help	ItemDef	boolean	Null	A_Klinikdokumentation.xml
									C0566266	1	Eating	ItemDef	text	Null	B_Rehabilitation.xml
									C0566266	1	Drinking behavior	ItemDef	integer	Null	A_Klinikdokumentation.xml
									C0566266	1	Rules for food intake; Food support (recommendation) on discharge	ItemDef	text	Null	B_Rehabilitation.xml
									C0566266	1	Rules for food intake; Food support (recommendation)	ItemDef	text	Null	B_Rehabilitation.xml
C0018810	0.43664	14	6	0	0	7	1		C0018810	5	Heart rate (/min)	ItemDef	text	/min	D_Studiendokumentation.xml
									C0018810	1	heart rate	ItemDef	text	Null	A_Klinikdokumentation.xml
									C0018810	1	Pulse [/min] +15 min	ItemDef	text	/min	D_Studiendokumentation.xml
									C0018810	1	heart rate	ItemDef	text	/min	E_internationale_Standards.xml
									C0018810	1	HF (hourly or every two hours)	ItemDef	text	Null	A_Klinikdokumentation.xml
									C0018810	1	Pulse	ItemDef	text	Null	D_Studiendokumentation.xml
									C0018810	1	Pulse	ItemDef	text	/min	A_Klinikdokumentation.xml
									C0018810	1	Pulse rate	ItemDef	integer	/min	A_Klinikdokumentation.xml
									C0018810	1	Heart rate	ItemDef	text	/min	A_Klinikdokumentation.xml
									C0018810	1	last heart rate by:	ItemDef	text	Null	A_Klinikdokumentation.xml
C2348535	0.303182	13	9	0	4	0	0		C2348535	1	Stent date	ItemDef	date	Null	A_Klinikdokumentation.xml
									C2348535	1	4: Intra-crânienne	CLItem: Intra-crânienne	boolean	Null	A_Klinikdokumentation.xml
									C2348535	1	2: Stent PTA of the A. Carotis interna	CLItem: Stent PTA of the A. Carotis interna	boolean	Null	C_Register_Standards.xml
									C2348535	1	6: Membres inférieurs/iliaques	CLItem: Membres inférieurs/iliaques	boolean	Null	A_Klinikdokumentation.xml
									C2348535	1	1: Carotide	CLItem: Carotide	boolean	Null	A_Klinikdokumentation.xml
									C2348535	1	Stent	ItemDef	integer	Null	A_Klinikdokumentation.xml
									C2348535	1	4: Stent extrakraniell	CLItem: Stent extrakraniell	boolean	Null	C_Register_Standards.xml
									C2348535	1	dual inhibition of platelet function after stent implantation with stent extrakraniell or stent inputs	ItemDef	boolean	Null	C_Register_Standards.xml
									C2348535	1	2: Vertébrale	CLItem: Vertébrale	boolean	Null	A_Klinikdokumentation.xml
									C2348535	1	5: Coronaires	CLItem: Coronaires	boolean	Null	A_Klinikdokumentation.xml
									C2348535	1	5: Stent inputs	CLItem: Stent inputs	boolean	Null	C_Register_Standards.xml
									C2348535	1	3: Sous-clavière	CLItem: Sous-clavière	boolean	Null	A_Klinikdokumentation.xml
									C2348535	1	7: Aorte	CLItem: Aorte	boolean	Null	A_Klinikdokumentation.xml
C0729822	0.480262	13	4	0	0	9	0		C0729822	3	Potassium [mmol/l]	ItemDef	text	mmol/l	D_Studiendokumentation.xml
									C0729822	3	Were routine blood tests done at this visit?	ItemDef	boolean	Null	D_Studiendokumentation.xml
									C0729822	3	Sodium [mmol/l]	ItemDef	text	mmol/l	D_Studiendokumentation.xml
									C0729822	2	Serum electrolytes	ItemDef	text	Null	A_Klinikdokumentation.xml
									C0729822	1	little morning routine	ItemDef	boolean	Null	A_Klinikdokumentation.xml
									C0729822	1	blood tests	ItemDef	integer	Null	A_Klinikdokumentation.xml
C0596192	0.545545	13	4	0	0	9	0		C0596192	3	LDL-Chol. [mg/dl] or [mmol/l]	ItemDef	text	mg/dl mmol/l	D_Studiendokumentation.xml
									C0596192	3	Cholesterol [mg/dl] or [mmol/l]	ItemDef	text	mg/dl mmol/l	D_Studiendokumentation.xml
									C0596192	3	HDL-Chol. [mg/dl] or [mmol/l]	ItemDef	text	mg/dl mmol/l	D_Studiendokumentation.xml
									C0596192	1	blood lipids	ItemDef	text	Null	A_Klinikdokumentation.xml
									C0596192	1	morning triglycerides sober	ItemDef	boolean	Null	A_Klinikdokumentation.xml
									C0596192	1	morning total cholesterol, HDL, LDL	ItemDef	boolean	Null	A_Klinikdokumentation.xml
									C0596192	1	Blood fats (lipids)	ItemDef	text	Null	A_Klinikdokumentation.xml
C2945625	0.472495	13	3	9	1	0	0		C2945625	2	Nasogastric tube	ItemDef	integer	Null	B_Rehabilitation.xml
									C2945625	1	Feeding tube / Drainages	ItemDef	text	Null	B_Rehabilitation.xml
									C2945625	1	Stomach tube Order	ItemDef	boolean	Null	A_Klinikdokumentation.xml
									C2945625	1	4: Nasogastric tube / Percutaneous endoscopic gastrostomy / jejunostomy (PEG / PEJ)	CLItem: Nasogastric tube / Percutaneous endoscopic gastrostomy / jejunostomy (PEG / PEJ)	boolean	Null	B_Rehabilitation.xml
									C2945625	1	Nasogastric probe	ItemDef	boolean	Null	C_Register_Standards.xml
									C2945625	1	Tube, Gastric	ItemDef	integer	Null	B_Rehabilitation.xml
									C2945625	1	Darreichtung of sensor cooking	ItemDef	boolean	Null	A_Klinikdokumentation.xml
									C2945625	1	Gastric tube	ItemDef	text	Null	A_Klinikdokumentation.xml
									C2945625	1	3: Nasogastric tube	CLItem: Nasogastric tube	boolean	Null	B_Rehabilitation.xml
									C2945625	1	No oral food	ItemDef	integer	Null	B_Rehabilitation.xml
									C2945625	1	(c) you will need a tube feeding?	ItemDef	boolean	Null	B_Rehabilitation.xml
									C2945625	1	3: gastric tube at discharge	CLItem: gastric tube at discharge	boolean	Null	B_Rehabilitation.xml
C0578841	0.371602	13	2	7	3	1	0		C0578841	1	Home help	ItemDef	integer	Null	C_Register_Standards.xml
									C0578841	1	Meals on wheels	ItemDef	integer	Null	C_Register_Standards.xml
									C0578841	1	Assistance needed	ItemDef	boolean	Null	A_Klinikdokumentation.xml
									C0578841	1	2: home - with amateur support	CLItem: home - with amateur support	boolean	Null	B_Rehabilitation.xml
									C0578841	1	Meals on wheels was claimed?	ItemGroup	Complex Item	Null	B_Rehabilitation.xml
									C0578841	1	2: with help at:	CLItem: with help at:	boolean	Null	B_Rehabilitation.xml
									C0578841	1	102. I would like to know from you whether, how often since our last survey and why you had to take advantage of the following services due to health crises.	ItemGroup	Complex Item	Null	B_Rehabilitation.xml
									C0578841	1	Is the participant eligible for randomization to treatment?	ItemDef	boolean	Null	D_Studiendokumentation.xml
									C0578841	1	2: home with help	CLItem: home with help	boolean	Null	B_Rehabilitation.xml
									C0578841	1	3: home - with professional help	CLItem: home - with professional help	boolean	Null	B_Rehabilitation.xml
									C0578841	1	2: Care at home	CLItem: Care at home	boolean	Null	C_Register_Standards.xml
									C0578841	1	6: SSIAD [service de soins infirmiers à domicile]	CLItem: SSIAD [service de soins infirmiers à domicile]	boolean	Null	A_Klinikdokumentation.xml
									C0578841	1	Get in the home by family and famous help and if so, by whom?	ItemGroup	Complex Item	Null	B_Rehabilitation.xml
C2370931	0.400005	13	7	6	0	0	0		C2370931	2	11: Constraining factors: eye diseases	CLItem: Constraining factors: eye diseases	boolean	Null	B_Rehabilitation.xml
									C2370931	1	See	ItemDef	integer	Null	A_Klinikdokumentation.xml
									C2370931	1	Vision Disorders	ItemDef	integer	Null	A_Klinikdokumentation.xml
									C2370931	1	Visual exploration - 2. investigation	ItemDef	integer	Null	B_Rehabilitation.xml
									C2370931	1	See: Constraint, tools	ItemDef	integer	Null	A_Klinikdokumentation.xml
									C2370931	1	1: Vision, Monocular	CLItem: Vision, Monocular	boolean	Null	A_Klinikdokumentation.xml
									C2370931	1	Vision disorders laterality	ItemDef	integer	Null	A_Klinikdokumentation.xml
									C2370931	1	Vision impairments	ItemDef	boolean	Null	B_Rehabilitation.xml
									C2370931	1	Visual exploration - 1 study	ItemDef	integer	Null	B_Rehabilitation.xml
									C2370931	1	5: Unspecified vision disorder	CLItem: Unspecified vision disorder	boolean	Null	A_Klinikdokumentation.xml
									C2370931	1	1: Eye diseases	CLItem: Eye diseases	boolean	Null	B_Rehabilitation.xml
									C2370931	1	3: Bilateral vision disorder	CLItem: Bilateral vision disorder	boolean	Null	A_Klinikdokumentation.xml
C1302393	0.529853	13	2	2	5	2	2		C1302393	1	Recording time	ItemDef	datetime	Null	A_Klinikdokumentation.xml
									C1302393	1	Hospital admission date (DD.MM.YYYY)	ItemDef	date	Null	B_Rehabilitation.xml
									C1302393	1	Admission date (DD.MM.YYYY)	ItemDef	date	Null	B_Rehabilitation.xml
									C1302393	1	Recording date	ItemDef	date	Null	C_Register_Standards.xml
									C1302393	1	Hospital admission date and time	ItemDef	datetime	Null	E_internationale_Standards.xml
									C1302393	1	Stationary recording date and time	ItemDef	datetime	Null	D_Studiendokumentation.xml
									C1302393	1	admission to hospital arrival date and time	ItemDef	datetime	Null	E_internationale_Standards.xml
									C1302393	1	Time hospital admission (hh: mm)	ItemDef	time	Null	C_Register_Standards.xml
									C1302393	1	Date Hospital (TT. MM.JJJJ)	ItemDef	date	Null	C_Register_Standards.xml
									C1302393	1	Date and time of arrival to the Emergency department	ItemDef	datetime	Null	D_Studiendokumentation.xml
									C1302393	1	Recording date, time	ItemDef	datetime	Null	A_Klinikdokumentation.xml
									C1302393	1	Time recording	ItemDef	time	Null	C_Register_Standards.xml
									C1302393	1	Date of admission	ItemDef	date	Null	C_Register_Standards.xml
C0162577	0.491316	13	10	0	3	0	0		C0162577	1	1: Carotide Angioplasty	CLItem: Carotide Angioplasty	boolean	Null	A_Klinikdokumentation.xml
									C0162577	1	3: PTA vertebro-basilar	CLItem: PTA vertebro-basilar	boolean	Null	C_Register_Standards.xml
									C0162577	1	2: Vertébrale Angioplasty	CLItem: Vertébrale Angioplasty	boolean	Null	A_Klinikdokumentation.xml
									C0162577	1	6: Membres inférieurs/iliaques Angioplasty	CLItem: Membres inférieurs/iliaques Angioplasty	boolean	Null	A_Klinikdokumentation.xml
									C0162577	1	3: Sous-clavière Angioplasty	CLItem: Sous-clavière Angioplasty	boolean	Null	A_Klinikdokumentation.xml
									C0162577	1	7: Aorte Angioplasty	CLItem: Aorte Angioplasty	boolean	Null	A_Klinikdokumentation.xml
									C0162577	1	Surgery or angioplasty	ItemDef	integer	Null	A_Klinikdokumentation.xml
									C0162577	1	Perkut. Transluminal angioplasty (PTA)	ItemDef	integer	Null	C_Register_Standards.xml
									C0162577	1	Angioplasty date	ItemDef	date	Null	A_Klinikdokumentation.xml
									C0162577	1	Angioplasty	ItemDef	integer	Null	A_Klinikdokumentation.xml
									C0162577	1	5: Coronaires Angioplasty	CLItem: Coronaires Angioplasty	boolean	Null	A_Klinikdokumentation.xml
									C0162577	1	4: Intra-crânienne	CLItem: Intra-crânienne	boolean	Null	A_Klinikdokumentation.xml
									C0162577	1	4: Angioplasty/Stenting	CLItem: Angioplasty/Stenting	boolean	Null	C_Register_Standards.xml
C1549734	0.576795	12	1	2	3	6	0		C1549734	5	Patient identification number	ItemDef	text	Null	D_Studiendokumentation.xml
									C1549734	1	Patientennr. QA sheet, or Vorgangsnr. KIS	ItemDef	text	Null	C_Register_Standards.xml
									C1549734	1	Patient ID	ItemDef	text	Null	D_Studiendokumentation.xml
									C1549734	1	ID number	ItemDef	integer	Null	B_Rehabilitation.xml
									C1549734	1	Case no.	ItemDef	text	Null	A_Klinikdokumentation.xml
									C1549734	1	Recording number	ItemDef	text	Null	C_Register_Standards.xml
									C1549734	1	Recording number	ItemDef	text	Null	B_Rehabilitation.xml
									C1549734	1	The patient identification number	ItemDef	text	Null	C_Register_Standards.xml
C0034929	0.372691	12	12	0	0	0	0		C0034929	1	Cornealreflex	ItemDef	integer	Null	A_Klinikdokumentation.xml
									C0034929	1	BH-reflex	ItemDef	integer	Null	A_Klinikdokumentation.xml
									C0034929	1	Reflexes	ItemDef	text	Null	A_Klinikdokumentation.xml
									C0034929	1	Radialissehnenreflex	ItemDef	text	Null	A_Klinikdokumentation.xml
									C0034929	1	Triceps Tendon reflex	ItemDef	text	Null	A_Klinikdokumentation.xml
									C0034929	1	Reflex zone	ItemDef	integer	Null	A_Klinikdokumentation.xml
									C0034929	1	Adductor	ItemDef	text	Null	A_Klinikdokumentation.xml
									C0034929	1	Reflexes	ItemGroup	Complex Item	Null	A_Klinikdokumentation.xml
									C0034929	1	Patellar	ItemDef	text	Null	A_Klinikdokumentation.xml
									C0034929	1	Archillissehnenreflex	ItemDef	text	Null	A_Klinikdokumentation.xml
									C0034929	1	Dolls head	ItemDef	integer	Null	A_Klinikdokumentation.xml
									C0034929	1	Biceps tendon reflex	ItemDef	integer	Null	A_Klinikdokumentation.xml
C0332304	0.55128	12	10	1	0	0	1		C0332304	1	Ataxia laterality	ItemDef	integer	Null	A_Klinikdokumentation.xml
									C0332304	1	Laterality (Infarction of Brainstem)	ItemDef	integer	Null	A_Klinikdokumentation.xml
									C0332304	1	Laterality type	ItemDef	text	Null	E_internationale_Standards.xml
									C0332304	1	Motor deficit laterality	ItemDef	integer	Null	A_Klinikdokumentation.xml
									C0332304	1	Paresthesia laterality	ItemDef	integer	Null	A_Klinikdokumentation.xml
									C0332304	1	Laterality (Infarction of Cerebellum)	ItemDef	integer	Null	A_Klinikdokumentation.xml
									C0332304	1	Laterality (Infarction of Posterior Cerebral Artery)	ItemDef	integer	Null	A_Klinikdokumentation.xml
									C0332304	1	Affected side	ItemDef	integer	Null	B_Rehabilitation.xml
									C0332304	1	Laterality (Brain stem hemorrhage)	ItemDef	integer	Null	A_Klinikdokumentation.xml
									C0332304	1	Laterality (Cerebral hemisphere hemorrhage)	ItemDef	integer	Null	A_Klinikdokumentation.xml
									C0332304	1	Laterality (Infarction, Anterior or Middle Cerebral Artery)	ItemDef	integer	Null	A_Klinikdokumentation.xml
									C0332304	1	Laterality (Cerebellar hemorrhage)	ItemDef	integer	Null	A_Klinikdokumentation.xml
C0585941	0.591732	12	4	2	5	0	1		C0585941	2	Duration of therapy	ItemDef	durationDatetime	années	A_Klinikdokumentation.xml
									C0585941	2	Antihypertensives	ItemDef	integer	Null	B_Rehabilitation.xml
									C0585941	2	Treatment Hypertension	ItemDef	integer	Null	A_Klinikdokumentation.xml
									C0585941	2	Antihypertensive agents	ItemDef	integer	Null	C_Register_Standards.xml
									C0585941	1	3: antihypertensives	CLItem: antihypertensives	boolean	Null	C_Register_Standards.xml
									C0585941	1	3: Antihypertensives	CLItem: Antihypertensives	boolean	Null	E_internationale_Standards.xml
									C0585941	1	Regularly antihypertensives	ItemDef	integer	Null	C_Register_Standards.xml
									C0585941	1	Antihypertensive agents	ItemDef	boolean	Null	C_Register_Standards.xml
C0021167	0.534311	12	6	6	0	0	0		C0021167	3	Incontinence AIDS	ItemDef	boolean	Null	B_Rehabilitation.xml
									C0021167	1	Incontinence	ItemDef	boolean	Null	A_Klinikdokumentation.xml
									C0021167	1	Incontinence	ItemDef	integer	Null	A_Klinikdokumentation.xml
									C0021167	1	Urinkontinenz	ItemDef	integer	Null	B_Rehabilitation.xml
									C0021167	1	Urinary incontinence	ItemDef	integer	Null	A_Klinikdokumentation.xml
									C0021167	1	2: Incontinence	CLItem: Incontinence	boolean	Null	A_Klinikdokumentation.xml
									C0021167	1	Fecal incontinence	ItemDef	integer	Null	A_Klinikdokumentation.xml
									C0021167	1	Defecation disorders	ItemDef	integer	Null	A_Klinikdokumentation.xml
									C0021167	1	Chair Continence	ItemDef	integer	Null	B_Rehabilitation.xml
									C0021167	1	1: Urge incontinence	CLItem: Urge incontinence	boolean	Null	B_Rehabilitation.xml
C0200149	0.337631	12	9	2	0	1	0		C0200149	2	Eyes	ItemDef	text	Null	A_Klinikdokumentation.xml
									C0200149	1	Pupil size li.	ItemDef	text	Null	A_Klinikdokumentation.xml
									C0200149	1	4: Re. < li.	CLItem: Re. < li.	boolean	Null	A_Klinikdokumentation.xml
									C0200149	1	Pupil size re.	ItemDef	text	Null	A_Klinikdokumentation.xml
									C0200149	1	Eyelid	ItemDef	integer	Null	A_Klinikdokumentation.xml
									C0200149	1	Arbitrary movements at discharge: Open / close eyes	ItemDef	text	Null	B_Rehabilitation.xml
									C0200149	1	Eyeglasses	ItemDef	text	Null	A_Klinikdokumentation.xml
									C0200149	1	Slow movements of eye result	ItemDef	integer	Null	A_Klinikdokumentation.xml
									C0200149	1	Arbitrary movements: Open / close eyes	ItemDef	text	Null	B_Rehabilitation.xml
									C0200149	1	Eye background re. and li.	ItemDef	text	Null	A_Klinikdokumentation.xml
									C0200149	1	On both sides, not light sensitive pupils	ItemDef	boolean	Null	D_Studiendokumentation.xml
C2361123	0.639031	12	3	2	3	3	1		C2361123	3	Date of discharge	ItemDef	date	Null	D_Studiendokumentation.xml
									C2361123	2	Discharge date	ItemDef	date	Null	A_Klinikdokumentation.xml
									C2361123	1	Hospital discharge date	ItemDef	date	dd/mm/yy	A_Klinikdokumentation.xml
									C2361123	1	Date of discharge	ItemDef	date	Null	C_Register_Standards.xml
									C2361123	1	Hospital discharge date and time	ItemDef	datetime	Null	E_internationale_Standards.xml
									C2361123	1	Hospital discharge date (dd.mm.jjjj)	ItemDef	date	Null	B_Rehabilitation.xml
									C2361123	1	Discharge / transfer date	ItemDef	date	Null	C_Register_Standards.xml
									C2361123	1	Discharge date (dd.mm.jjjj)	ItemDef	date	Null	B_Rehabilitation.xml
									C2361123	1	Release date	ItemDef	integer	Null	C_Register_Standards.xml
C0022885	0.302787	12	8	0	1	3	0		C0022885	3	Results	ItemGroup	Complex Item	Null	D_Studiendokumentation.xml
									C0022885	1	1: LAB	CLItem: LAB	boolean	Null	A_Klinikdokumentation.xml
									C0022885	1	Other laboratory	ItemDef	text	Null	A_Klinikdokumentation.xml
									C0022885	1	external laboratory requirements	ItemDef	text	Null	A_Klinikdokumentation.xml
									C0022885	1	Laboratory	ItemDef	integer	Null	C_Register_Standards.xml
									C0022885	1	Investigation labor	ItemDef	integer	Null	A_Klinikdokumentation.xml
									C0022885	1	another laboratory	ItemDef	text	Null	A_Klinikdokumentation.xml
									C0022885	1	Test date	ItemDef	date	Null	A_Klinikdokumentation.xml
									C0022885	1	Exotics	ItemDef	text	Null	A_Klinikdokumentation.xml
									C0022885	1	Lab request	ItemDef	text	Null	A_Klinikdokumentation.xml
C0029266	0.427416	12	6	6	0	0	0		C0029266	2	4: Confusion	CLItem: Confusion	boolean	Null	A_Klinikdokumentation.xml
									C0029266	1	Confusion	ItemDef	boolean	Null	B_Rehabilitation.xml
									C0029266	1	Orientation	ItemDef	text	Null	A_Klinikdokumentation.xml
									C0029266	1	Mental deterioration	ItemDef	integer	Null	A_Klinikdokumentation.xml
									C0029266	1	6: Confusion	CLItem: Confusion	boolean	Null	B_Rehabilitation.xml
									C0029266	1	Orientation	ItemDef	integer	Null	A_Klinikdokumentation.xml
									C0029266	1	Supervision requiring orientation disorder	ItemDef	text	Null	B_Rehabilitation.xml
									C0029266	1	Orientation / psyche	ItemDef	integer	Null	A_Klinikdokumentation.xml
									C0029266	1	Test Orientation: Sum of the Punte (max 10)	ItemDef	integer	Null	B_Rehabilitation.xml
									C0029266	1	orientation	ItemDef	integer	Null	B_Rehabilitation.xml
									C0029266	1	Supervision requiring orientation disorder at discharge	ItemDef	text	Null	B_Rehabilitation.xml
C0075191	0.459664	11	2	2	5	0	2		C0075191	2	Lipid-lowering drugs	ItemDef	integer	Null	C_Register_Standards.xml
									C0075191	1	Simvastatin 20 mg 0-0-1	ItemDef	boolean	Null	A_Klinikdokumentation.xml
									C0075191	1	Lipid-lowering agents	ItemDef	integer	Null	B_Rehabilitation.xml
									C0075191	1	Statins	ItemDef	boolean	Null	C_Register_Standards.xml
									C0075191	1	Regularly lipid-lowering drugs	ItemDef	integer	Null	C_Register_Standards.xml
									C0075191	1	5: Lipid lowering agents	CLItem: Lipid lowering agents	boolean	Null	E_internationale_Standards.xml
									C0075191	1	Discharged on statin medication	ItemDef	text	Null	E_internationale_Standards.xml
									C0075191	1	2: Statins	CLItem: Statins	boolean	Null	C_Register_Standards.xml
									C0075191	1	Lipid-lowering agents (statins)	ItemDef	integer	Null	B_Rehabilitation.xml
									C0075191	1	Pravastatin 40 mg 0-0-1	ItemDef	boolean	Null	A_Klinikdokumentation.xml
C0179802	0.482268	11	3	7	1	0	0		C0179802	2	Transurethral catheter	ItemDef	integer	Null	B_Rehabilitation.xml
									C0179802	1	Transurethral catheter at discharge	ItemDef	integer	Null	B_Rehabilitation.xml
									C0179802	1	Indwelling Catheter care	ItemDef	boolean	Null	A_Klinikdokumentation.xml
									C0179802	1	2: Transurethral catheter	CLItem: Transurethral catheter	boolean	Null	B_Rehabilitation.xml
									C0179802	1	bladder catheter	ItemDef	boolean	Null	C_Register_Standards.xml
									C0179802	1	2: Transurethral catheter at discharge	CLItem: Transurethral catheter at discharge	boolean	Null	B_Rehabilitation.xml
									C0179802	1	Urinary catheter	ItemDef	text	Null	A_Klinikdokumentation.xml
									C0179802	1	Bladder catheters	ItemDef	integer	Null	A_Klinikdokumentation.xml
									C0179802	1	1: DK	CLItem: DK	boolean	Null	B_Rehabilitation.xml
									C0179802	1	Indwelling Catheter	ItemDef	integer	Null	B_Rehabilitation.xml
C0034991	0.407181	11	2	5	3	0	1		C0034991,C1704440	1	2: Geriatric complex treatment	CLItem: Geriatric complex treatment	boolean	Null	B_Rehabilitation.xml
									C0034991,C1517741	1	8: Neurolog. Phase D out of house	CLItem: Neurolog. Phase D out of house	boolean	Null	C_Register_Standards.xml
									C0034991,C1704440	1	6: Geriatric rehabilitation	CLItem: Geriatric rehabilitation	boolean	Null	C_Register_Standards.xml
									C0034991,C0444598	1	5: Neurolog. Phase C out of house	CLItem: Neurolog. Phase C out of house	boolean	Null	C_Register_Standards.xml
									C0034991	1	Rehabilitation	ItemDef	integer	Null	C_Register_Standards.xml
									C0034991,C0444598	1	Neurological rehabilitation phase C	ItemDef	integer	Null	C_Register_Standards.xml
									C0034991	1	Assessed for rehabilitation	ItemDef	text	Null	E_internationale_Standards.xml
									C0034991	1	1: MP complex treatment	CLItem: MP complex treatment	boolean	Null	B_Rehabilitation.xml
									C0034991,C1517741	1	Neurological rehabilitation phase D - stationary	ItemDef	integer	Null	C_Register_Standards.xml
									C0034991,C1279919	1	Neurological Rhabilitation phase B	ItemDef	integer	Null	C_Register_Standards.xml
									C0034991	1	Rehabilitation physician	ItemDef	boolean	Null	A_Klinikdokumentation.xml
									C0034991	1	Rehacom	ItemDef	integer	Null	B_Rehabilitation.xml
									C0034991	1	Planned rehabilitation after Edwards. from acute treatment	ItemDef	integer	Null	C_Register_Standards.xml
									C0034991,C1279919	1	5: early rehab station	CLItem: early rehab station	boolean	Null	B_Rehabilitation.xml
									C0034991,C0205494	1	2: SSR spécialisé neuro	CLItem: SSR spécialisé neuro	boolean	Null	A_Klinikdokumentation.xml
									C0034991	1	Rehabilitation during hospitalization	ItemDef	boolean	Null	A_Klinikdokumentation.xml
									C0034991,C1279919	1	3: Neurolog. Phase B	CLItem: Neurolog. Phase B	boolean	Null	C_Register_Standards.xml
									C0034991,C1279919	1	If relocated to secondary rehabilitation, after BAR (Federal Association for Rehabilitation) still early rehab	ItemDef	boolean	Null	B_Rehabilitation.xml
									C0034991,C1704440	1	Geriatric rehabilitation	ItemDef	integer	Null	C_Register_Standards.xml
									C0034991	1	6: Follow-up rehab	CLItem: Follow-up rehab	boolean	Null	B_Rehabilitation.xml
									C0034991,C1279919	1	2: Neurological rehabilitation phase B	CLItem: Neurological rehabilitation phase B	boolean	Null	C_Register_Standards.xml
									C0034991,C1704440	1	3: SSR spécialisé gériatrie	CLItem: SSR spécialisé gériatrie	boolean	Null	A_Klinikdokumentation.xml
									C0034991,C1704440	1	Geriatrician	ItemDef	boolean	Null	A_Klinikdokumentation.xml
									C0034991,C1517741	1	Neurological rehabilitation phase D - AMB. / part did.	ItemDef	integer	Null	C_Register_Standards.xml
									C0034991	1	Planned rehabilitation after discharge from acute treatment	ItemGroup	Complex Item	Null	C_Register_Standards.xml
									C0034991	1	Rehabilitation goals	ItemDef	text	Null	B_Rehabilitation.xml
									C0034991	1	4: inpatient rehabilitation	CLItem: inpatient rehabilitation	boolean	Null	B_Rehabilitation.xml
C0019993	0.492901	11	4	2	0	5	0		C0019993	2	or initial hospitalization continued	ItemDef	integer	Null	D_Studiendokumentation.xml
									C0019993	1	6: Prolongs Patient hospitalization	CLItem: Prolongs Patient hospitalization	boolean	Null	D_Studiendokumentation.xml
									C0019993	1	5: Requires Patient hospitalization	CLItem: Requires Patient hospitalization	boolean	Null	D_Studiendokumentation.xml
									C0019993	1	Or initial hospitalization continued	ItemDef	integer	Null	D_Studiendokumentation.xml
									C0019993	1	Hospital stays	ItemDef	text	Null	A_Klinikdokumentation.xml
									C0019993	1	Last hospitalization	ItemDef	integer	Null	A_Klinikdokumentation.xml
									C0019993	1	Patients with hospitalization &gt; 24 hours in the last 6 months	ItemDef	boolean	Null	B_Rehabilitation.xml
									C0019993	1	Planned extension	ItemDef	integer	Null	B_Rehabilitation.xml
									C0019993	1	3: Hospitalisation complete	CLItem: Hospitalisation complete	boolean	Null	A_Klinikdokumentation.xml
									C0019993	1	treatment day	ItemDef	text	Null	A_Klinikdokumentation.xml
C0199176	0.545941	11	4	2	5	0	0		C0199176	1	Preventive treatment	ItemGroup	Complex Item	Null	A_Klinikdokumentation.xml
									C0199176	1	Initiated secondary prophylaxis	ItemDef	boolean	Null	B_Rehabilitation.xml
									C0199176	1	Pneumonia prevention	ItemDef	boolean	Null	A_Klinikdokumentation.xml
									C0199176	1	Secondary prevention in ischemia and cerebral venous thrombosis - antithrombotic therapy	ItemGroup	Complex Item	Null	C_Register_Standards.xml
									C0199176	1	Patient Monitoring	ItemDef	integer	Null	A_Klinikdokumentation.xml
									C0199176	1	secundary prevention	ItemDef	integer	Null	A_Klinikdokumentation.xml
									C0199176	1	Secondary prevention in ischemia and cerebral venous thrombosis - others. Secondary prophylaxis	ItemGroup	Complex Item	Null	C_Register_Standards.xml
									C0199176	1	Therapy/sec prophylaxis	ItemGroup	Complex Item	Null	C_Register_Standards.xml
									C0199176	1	Secondary prophylaxis performed	ItemDef	boolean	Null	B_Rehabilitation.xml
									C0199176	1	Secondary prevention in ischemia and cerebral venous thrombosis - operative / Interventional measures	ItemGroup	Complex Item	Null	C_Register_Standards.xml
									C0199176	1	Secondary prevention in intracerebral hemorrhage and Subachrachnoidalblutung	ItemGroup	Complex Item	Null	C_Register_Standards.xml
C0020538	0.582551	11	5	0	4	2	0		C0020538	1	Arterial hypertension	ItemDef	boolean	Null	C_Register_Standards.xml
									C0020538	1	Hypertension	ItemDef	boolean	Null	D_Studiendokumentation.xml
									C0020538	1	Hypertension (risk factor)	ItemDef	boolean	Null	A_Klinikdokumentation.xml
									C0020538	1	Hypertension	ItemDef	integer	Null	A_Klinikdokumentation.xml
									C0020538	1	2: Hypertension	CLItem: Hypertension	boolean	Null	C_Register_Standards.xml
									C0020538	1	Hypertension	ItemDef	boolean	Null	A_Klinikdokumentation.xml
									C0020538	1	hypertension	ItemDef	integer	Null	C_Register_Standards.xml
									C0020538	1	Uncontrolled hypertension	ItemDef	boolean	Null	D_Studiendokumentation.xml
									C0020538	1	In hypertension	ItemDef	integer	Null	A_Klinikdokumentation.xml
									C0020538	1	2: art. Hypertension (Pre-existing condition)	CLItem: art. Hypertension (Pre-existing condition)	boolean	Null	A_Klinikdokumentation.xml
									C0020538	1	1: Hypertension (Etiology)	CLItem: Hypertension (Etiology)	boolean	Null	C_Register_Standards.xml
C0574032	0.448549	10	5	0	1	4	0		C0574032	1	Bolus [ml]	ItemDef	text	ml	D_Studiendokumentation.xml
									C0574032	1	Infusion	ItemDef	text	Null	D_Studiendokumentation.xml
									C0574032	1	Dose perfusion	ItemDef	float	mg	A_Klinikdokumentation.xml
									C0574032	1	Intravenous infusion start date and time	ItemDef	datetime	Null	A_Klinikdokumentation.xml
									C0574032	1	Bolus date and time	ItemDef	datetime	Null	A_Klinikdokumentation.xml
									C0574032	1	Dose bolus	ItemDef	float	mg	A_Klinikdokumentation.xml
									C0574032	1	Intravenous infusion end date and time	ItemDef	datetime	Null	A_Klinikdokumentation.xml
									C0574032	1	Continuous i.v. therapy	ItemDef	integer	Null	C_Register_Standards.xml
									C0574032	1	Date and Time of Infusion	ItemDef	text	Null	D_Studiendokumentation.xml
									C0574032	1	Date and Time of Bolus	ItemDef	datetime	Null	D_Studiendokumentation.xml
C0036605	0.266605	10	4	6	0	0	0		C0036605	1	Walking AIDS	ItemDef	boolean	Null	B_Rehabilitation.xml
									C0036605	1	Walkers	ItemDef	integer	Null	A_Klinikdokumentation.xml
									C0036605	1	2: Walking stick	CLItem: Walking stick	boolean	Null	A_Klinikdokumentation.xml
									C0036605	1	Mobility aids	ItemDef	boolean	Null	B_Rehabilitation.xml
									C0036605	1	3: Rollator	CLItem: Rollator	boolean	Null	A_Klinikdokumentation.xml
									C0036605	1	Handicapped aid	ItemDef	integer	Null	A_Klinikdokumentation.xml
									C0036605	1	Toilet AIDS	ItemDef	boolean	Null	B_Rehabilitation.xml
									C0036605	1	Use of AIDS (which?)	ItemDef	boolean	Null	B_Rehabilitation.xml
									C0036605	1	Existing aids	ItemDef	text	Null	B_Rehabilitation.xml
									C0036605	1	3: Aids	CLItem: Aids	boolean	Null	B_Rehabilitation.xml
C1315043	0.358431	10	8	2	0	0	0		C1315043	1	Target balance sheet	ItemDef	text	Null	A_Klinikdokumentation.xml
									C1315043	1	Accounting for import and export, balance target: _	ItemDef	boolean	ml	A_Klinikdokumentation.xml
									C1315043	1	Input	ItemDef	float	ml	B_Rehabilitation.xml
									C1315043	1	Balance sheet	ItemDef	text	ml	A_Klinikdokumentation.xml
									C1315043	1	Export (Chair urine)	ItemDef	text	Null	A_Klinikdokumentation.xml
									C1315043	1	Export in the course of time	ItemDef	text	Null	A_Klinikdokumentation.xml
									C1315043	1	Tagesurinmenge	ItemDef	text	Null	A_Klinikdokumentation.xml
									C1315043	1	Output	ItemDef	float	ml	B_Rehabilitation.xml
									C1315043	1	Input in the course of time	ItemDef	text	Null	A_Klinikdokumentation.xml
									C1315043	1	Input (E.g. Sterofundin-ISO)	ItemDef	text	Null	A_Klinikdokumentation.xml
C0580931	0.436958	10	3	4	2	1	0		C0580931	1	Use of Stationary/ party stationary care facility	ItemDef	text	Null	B_Rehabilitation.xml
									C0580931	1	Neighborhood help was claimed?	ItemGroup	Complex Item	Null	B_Rehabilitation.xml
									C0580931	1	9 are you maintained by family members and acquaintances and, if so, by whom?	ItemGroup	Complex Item	Null	B_Rehabilitation.xml
									C0580931	1	Medical care	ItemDef	boolean	Null	A_Klinikdokumentation.xml
									C0580931	1	7: day clinic out of house	CLItem: day clinic out of house	boolean	Null	C_Register_Standards.xml
									C0580931	1	Supply Situation before acute event	ItemDef	integer	Null	B_Rehabilitation.xml
									C0580931	1	Care in the bed	ItemDef	boolean	Null	A_Klinikdokumentation.xml
									C0580931	1	Care planning	ItemDef	text	Null	A_Klinikdokumentation.xml
									C0580931	1	Supply situation before a acute event	ItemDef	integer	Null	C_Register_Standards.xml
									C0580931	1	4: cared by relatives	CLItem: cared by relatives	boolean	Null	D_Studiendokumentation.xml
C0543414	0.404716	10	3	1	3	0	3		C0543414	1	Smoking	ItemDef	boolean	Null	A_Klinikdokumentation.xml
									C0543414	1	Before the stroke smoking	ItemDef	integer	Null	C_Register_Standards.xml
									C0543414	1	Smoking cessation counseling	ItemDef	text	Null	E_internationale_Standards.xml
									C0543414	1	nicotine	ItemDef	integer	Null	C_Register_Standards.xml
									C0543414	1	Tobacco prior use indicator	ItemDef	integer	Null	E_internationale_Standards.xml
									C0543414	1	Smoking until event	ItemDef	integer	Null	B_Rehabilitation.xml
									C0543414	1	Tobacco smoking status	ItemDef	integer	Null	E_internationale_Standards.xml
									C0543414	1	5: Nicotine	CLItem: Nicotine	boolean	Null	A_Klinikdokumentation.xml
									C0543414	1	4: Current smokers	CLItem: Current smokers	boolean	Null	C_Register_Standards.xml
									C0543414	1	Tobacco use	ItemDef	integer	Null	A_Klinikdokumentation.xml
C0234130	0.421465	10	4	6	0	0	0		C0234130	1	Arbitrary movements at discharge: Open / close the mouth	ItemDef	text	Null	B_Rehabilitation.xml
									C0234130	1	Motor deficit laterality	ItemDef	integer	Null	A_Klinikdokumentation.xml
									C0234130	1	Limb functions	ItemDef	integer	Null	B_Rehabilitation.xml
									C0234130	1	Motor skills	ItemGroup	Complex Item	Null	A_Klinikdokumentation.xml
									C0234130	1	propulsion	ItemDef	text	Null	B_Rehabilitation.xml
									C0234130	1	Arbitrary movements: Open / close the mouth	ItemDef	text	Null	B_Rehabilitation.xml
									C0234130	1	Wolf Motor Function Test	ItemDef	integer	Null	B_Rehabilitation.xml
									C0234130	1	Motor deficit	ItemDef	integer	Null	A_Klinikdokumentation.xml
									C0234130	1	Hand motor deficit	ItemDef	integer	Null	A_Klinikdokumentation.xml
									C0234130	1	Diseases that are associated with altered mobility, motor skills and sensitivity	ItemDef	boolean	Null	B_Rehabilitation.xml
C1274041	0.461471	9	5	3	0	1	0		C1274041	2	Legal Guardian	ItemDef	integer	Null	A_Klinikdokumentation.xml
									C1274041	1	Have a legal advisor (according to § 1896 German civil code / section 1902) and, if so, who?	ItemDef	text	Null	B_Rehabilitation.xml
									C1274041	1	Guardian	ItemDef	text	Null	A_Klinikdokumentation.xml
									C1274041	1	7 do you have a legal advisor (according to § 1896 German civil code / section 1902) and, if so, who?	ItemGroup	Complex Item	Null	B_Rehabilitation.xml
									C1274041	1	Enter guardian	ItemDef	text	Null	A_Klinikdokumentation.xml
									C1274041	1	2: legal guardian	CLItem: legal guardian	boolean	Null	D_Studiendokumentation.xml
									C1274041	1	Guardian	ItemDef	boolean	Null	B_Rehabilitation.xml
									C1274041	1	Legal Guardian (name, address, telephone)	ItemDef	text	Null	A_Klinikdokumentation.xml
C1320303	0.770707	9	0	0	0	9	0		C1320303	5	Visit date	ItemDef	date	Null	D_Studiendokumentation.xml
									C1320303	3	Date business	ItemDef	date	Null	D_Studiendokumentation.xml
									C1320303	1	Business date	ItemDef	date	Null	D_Studiendokumentation.xml
C0018681	0.327394	9	4	4	1	0	0		C0018681	2	12: Constraining factors: headache	CLItem: Constraining factors: headache	boolean	Null	B_Rehabilitation.xml
									C0018681	1	2: Head pain	CLItem: Head pain	boolean	Null	B_Rehabilitation.xml
									C0018681	1	10: Céphalées	CLItem: Céphalées	boolean	Null	A_Klinikdokumentation.xml
									C0018681	1	(a) headache	ItemDef	text	Null	B_Rehabilitation.xml
									C0018681	1	6: Migraine	CLItem: Migraine	boolean	Null	C_Register_Standards.xml
									C0018681	1	3: With aura	CLItem: With aura	boolean	Null	A_Klinikdokumentation.xml
									C0018681	1	Migraine	ItemDef	integer	Null	A_Klinikdokumentation.xml
									C0018681	1	2: Without aura	CLItem: Without aura	boolean	Null	A_Klinikdokumentation.xml
C0262926	0.572619	9	6	1	0	1	1		C0262926	1	Medical History	ItemGroup	Complex Item	Null	D_Studiendokumentation.xml
									C0262926	1	Other Medical History	ItemGroup	Complex Item	Null	A_Klinikdokumentation.xml
									C0262926	1	Medical History of disease	ItemGroup	Complex Item	Null	A_Klinikdokumentation.xml
									C0262926	1	Medical History	ItemDef	text	Null	E_internationale_Standards.xml
									C0262926	1	Current history	ItemDef	text	Null	A_Klinikdokumentation.xml
									C0262926	1	Vascular history	ItemGroup	Complex Item	Null	A_Klinikdokumentation.xml
									C0262926	1	Pre-anamnesis (neurological)	ItemDef	integer	Null	B_Rehabilitation.xml
									C0262926	1	History	ItemDef	text	Null	A_Klinikdokumentation.xml
									C0262926	1	Medical History	ItemGroup	Complex Item	Null	A_Klinikdokumentation.xml
C1299487	0.509771	9	3	4	1	1	0		C1299487	2	Name	ItemDef	text	Null	A_Klinikdokumentation.xml
									C1299487	2	Name	ItemDef	text	Null	B_Rehabilitation.xml
									C1299487	2	Initials	ItemDef	text	Null	B_Rehabilitation.xml
									C1299487	1	Surname, Birth name, First name	ItemDef	text	Null	A_Klinikdokumentation.xml
									C1299487	1	Nachname, Vorname	ItemDef	text	Null	C_Register_Standards.xml
									C1299487	1	Initials	ItemDef	text	Null	D_Studiendokumentation.xml
C0002979	0.394306	9	1	4	4	0	0		C0002979	2	Angiography	ItemDef	integer	Null	B_Rehabilitation.xml
									C0002979	2	Angiography	ItemDef	boolean	Null	B_Rehabilitation.xml
									C0002979	1	DSA	ItemDef	integer	Null	C_Register_Standards.xml
									C0002979	1	Cerebral Angiography	ItemDef	text	Null	A_Klinikdokumentation.xml
									C0002979	1	Intracranial vascular diagnostic	ItemDef	boolean	Null	C_Register_Standards.xml
									C0002979	1	1: DSA	CLItem: DSA	boolean	Null	C_Register_Standards.xml
									C0002979	1	4: DSA	CLItem: DSA	boolean	Null	C_Register_Standards.xml
C0011135	0.470831	9	4	5	0	0	0		C0011135	2	Bowel movement	ItemDef	integer	Null	A_Klinikdokumentation.xml
									C0011135	1	Chair	ItemDef	integer	Null	A_Klinikdokumentation.xml
									C0011135	1	Control of bowel movements	ItemDef	text	Null	B_Rehabilitation.xml
									C0011135	1	Control of bowel movements	ItemDef	integer	Null	B_Rehabilitation.xml
									C0011135	1	Bowel movement	ItemDef	text	Null	A_Klinikdokumentation.xml
									C0011135	1	Stuhl	ItemDef	float	Null	B_Rehabilitation.xml
									C0011135	1	Control of bowel movements at discharge	ItemDef	text	Null	B_Rehabilitation.xml
									C0011135	1	Control of bowel movements at discharge	ItemDef	integer	Null	B_Rehabilitation.xml
C0011946	0.46824	9	6	3	0	0	0		C0011946	1	Dialysis start	ItemDef	time	Null	A_Klinikdokumentation.xml
									C0011946	1	3: Subject to a dialysis	CLItem: Subject to a dialysis	boolean	Null	A_Klinikdokumentation.xml
									C0011946	1	Hemodialysis	ItemDef	text	Null	A_Klinikdokumentation.xml
									C0011946	1	Duration of dialysis	ItemDef	text	Null	A_Klinikdokumentation.xml
									C0011946	1	Dialysis at discharge	ItemDef	integer	Null	B_Rehabilitation.xml
									C0011946	1	Individual components of dialysis solution	ItemDef	text	Null	A_Klinikdokumentation.xml
									C0011946	1	Dialysis end	ItemDef	text	Null	A_Klinikdokumentation.xml
									C0011946	1	Patients with dialysis obligation	ItemDef	boolean	Null	B_Rehabilitation.xml
									C0011946	1	Dialysis	ItemDef	integer	Null	B_Rehabilitation.xml
C0500456,C0011168	0.436526	9	0	8	1	0	0		C0011168	4	Dysphagia	ItemDef	integer	Null	B_Rehabilitation.xml
									C0011168	2	Dysphagia	ItemDef	text	Null	B_Rehabilitation.xml
									C0500456,C0011168	2	Stimulus responses and types: swallowing screening	ItemDef	text	Null	B_Rehabilitation.xml
									C0500456	2	Assessment of orofacial functions and swallowing: Preliminary findings	ItemDef	text	Null	B_Rehabilitation.xml
									C0011168	2	Assessment of orofacial functions and swallowing: Preliminary findings	ItemDef	text	Null	B_Rehabilitation.xml
									C0500456,C0011168	2	Swallowing testing	ItemDef	integer	Null	B_Rehabilitation.xml
									C0500456,C0011168	2	Swallowing testing	ItemDef	boolean	Null	B_Rehabilitation.xml
									C0011168	1	Swallowing ability/diet modification	ItemDef	integer	Null	B_Rehabilitation.xml
									C0011168	1	7: Swallowing problems	CLItem: Swallowing problems	boolean	Null	A_Klinikdokumentation.xml
									C0011168	1	Disorder of the saliva swallowing at discharge	ItemDef	integer	Null	B_Rehabilitation.xml
									C0011168	1	Swallowing disorder	ItemDef	boolean	Null	C_Register_Standards.xml
									C0011168	1	Swallow	ItemDef	integer	Null	A_Klinikdokumentation.xml
									C0500456	1	SIP testing oral nutrition	ItemDef	boolean	Null	A_Klinikdokumentation.xml
									C0011168	1	SIP testing oral nutrition	ItemDef	boolean	Null	A_Klinikdokumentation.xml
									C0011168	1	13: Deglutition Disorder	CLItem: Deglutition Disorder	boolean	Null	A_Klinikdokumentation.xml
									C0500456,C0011168	1	SIP test protocol	ItemDef	boolean	Null	C_Register_Standards.xml
									C0011168	1	Schluckscreening (Perry criteria)	ItemDef	integer	Null	A_Klinikdokumentation.xml
									C0011168	1	Screening for dysphagia	ItemDef	text	Null	E_internationale_Standards.xml
									C0011168	1	Are you having trouble with swallowing?	ItemDef	boolean	Null	B_Rehabilitation.xml
									C0011168	1	Deglutition Disorders	ItemDef	integer	Null	A_Klinikdokumentation.xml
									C0500456	1	Supervision requiring swallowing disorder at discharge	ItemDef	text	Null	B_Rehabilitation.xml
									C0500456	1	Supervision requiring swallowing disorder	ItemDef	text	Null	B_Rehabilitation.xml
									C0011168	1	Supervision requiring swallowing disorder	ItemDef	text	Null	B_Rehabilitation.xml
									C0500456,C0011168	1	Dysphagia findings: Current Status / at discharge	ItemGroup	Complex Item	Null	B_Rehabilitation.xml
									C0011168	1	Disorder of the saliva swallowing	ItemDef	integer	Null	B_Rehabilitation.xml
									C0011168	1	Supervision requiring swallowing disorder at discharge	ItemDef	text	Null	B_Rehabilitation.xml
									C0011168	1	Swallow	ItemDef	text	Null	A_Klinikdokumentation.xml
									C0500456,C0011168	1	Dysphagia findings: At admission	ItemGroup	Complex Item	Null	B_Rehabilitation.xml
C0521987	0.413057	9	7	0	1	1	0		C0521987	2	Pre-existing conditions	ItemDef	text	Null	A_Klinikdokumentation.xml
									C0521987	1	Pre-existing conditions	ItemDef	integer	Null	A_Klinikdokumentation.xml
									C0521987	1	Comorbidity affecting management	ItemDef	boolean	Null	A_Klinikdokumentation.xml
									C0521987	1	Other	ItemGroup	Complex Item	Null	A_Klinikdokumentation.xml
									C0521987	1	Pre morbid (history or documented) mRS score &gt; = 2 or Barthel index &lt; 95	ItemDef	boolean	Null	D_Studiendokumentation.xml
									C0521987	1	SAPS2 concomitant diseases:	ItemDef	integer	Null	A_Klinikdokumentation.xml
									C0521987	1	Genetic disease	ItemDef	boolean	Null	A_Klinikdokumentation.xml
									C0521987	1	Co-morbidity	ItemGroup	Complex Item	Null	C_Register_Standards.xml
C0032143	0.388762	9	7	0	0	1	1		C0032143	1	Dose bolus	ItemDef	float	mg	A_Klinikdokumentation.xml
									C0032143	1	Intravenous infusion end date and time	ItemDef	datetime	Null	A_Klinikdokumentation.xml
									C0032143	1	Bolus date and time	ItemDef	datetime	Null	A_Klinikdokumentation.xml
									C0032143	1	IV tPA initiated date and time	ItemDef	datetime	Null	E_internationale_Standards.xml
									C0032143	1	Dose perfusion	ItemDef	float	mg	A_Klinikdokumentation.xml
									C0032143	1	Intravenous infusion start date and time	ItemDef	datetime	Null	A_Klinikdokumentation.xml
									C0032143	1	Hypersensitivity to alteplase or any of the excipients	ItemDef	boolean	Null	D_Studiendokumentation.xml
									C0032143	1	Dose totale	ItemDef	float	mg	A_Klinikdokumentation.xml
									C0032143	1	rt-PA therapy	ItemGroup	Complex Item	Null	A_Klinikdokumentation.xml
C2707314	0.510551	9	5	4	0	0	0		C2707314	1	Zahnprotese	ItemDef	integer	Null	A_Klinikdokumentation.xml
									C2707314	1	Inspection of the oral cavity / Polling oral reflexes: dental status	ItemDef	text	Null	B_Rehabilitation.xml
									C2707314	1	dentures	ItemDef	text	Null	A_Klinikdokumentation.xml
									C2707314	1	Inspection of the oral cavity / Polling oral reflexes at discharge: oral cavity	ItemDef	text	Null	B_Rehabilitation.xml
									C2707314	1	Inspection of the oral cavity / Polling oral reflexes at discharge: dental status	ItemDef	text	Null	B_Rehabilitation.xml
									C2707314	1	Oral mucosa	ItemDef	text	Null	A_Klinikdokumentation.xml
									C2707314	1	Mouth / palate	ItemDef	text	Null	A_Klinikdokumentation.xml
									C2707314	1	Dental / partial denture care	ItemDef	integer	Null	A_Klinikdokumentation.xml
									C2707314	1	Inspection of the oral cavity / Polling oral reflexes: oral cavity	ItemDef	text	Null	B_Rehabilitation.xml
C0079399	0.459598	9	1	2	3	2	1		C0079399	2	Gender	ItemDef	integer	Null	B_Rehabilitation.xml
									C0079399	2	Sex	ItemDef	integer	Null	C_Register_Standards.xml
									C0079399	1	Gender Type	ItemDef	integer	Null	E_internationale_Standards.xml
									C0079399	1	Sex	ItemDef	integer	Null	D_Studiendokumentation.xml
									C0079399	1	Gender	ItemDef	integer	Null	D_Studiendokumentation.xml
									C0079399	1	Sex	ItemDef	text	Null	A_Klinikdokumentation.xml
									C0079399	1	Geschlecht	ItemDef	integer	Null	C_Register_Standards.xml
C0005890	0.539981	9	3	3	0	2	1		C0005890	2	Body Height (in cm)	ItemDef	float	cm	B_Rehabilitation.xml
									C0005890	1	Body size	ItemDef	text	cm	D_Studiendokumentation.xml
									C0005890	1	Height	ItemDef	text	cm	A_Klinikdokumentation.xml
									C0005890	1	Size	ItemDef	text	cm	A_Klinikdokumentation.xml
									C0005890	1	Body Height	ItemDef	float	cm	E_internationale_Standards.xml
									C0005890	1	Body Height (in cm)	ItemDef	text	cm	D_Studiendokumentation.xml
									C0005890	1	Body Height	ItemDef	float	cm	B_Rehabilitation.xml
									C0005890	1	Height	ItemDef	float	cm	A_Klinikdokumentation.xml
C0003811	0.47059	9	1	1	5	1	1		C0003811	1	Atrial fibrillation	ItemDef	integer	Null	A_Klinikdokumentation.xml
									C0003811	1	Atrial Fibrillation	ItemDef	boolean	Null	D_Studiendokumentation.xml
									C0003811	1	9: Cardiac arrhythmias	CLItem: Cardiac arrhythmias	boolean	Null	C_Register_Standards.xml
									C0003811	1	2: Cardiac arrhythmias	CLItem: Cardiac arrhythmias	boolean	Null	B_Rehabilitation.xml
									C0003811	1	Arrhythmien	ItemDef	text	Null	C_Register_Standards.xml
									C0003811	1	Anticoagulation therapy for atrial fibrillation/flutter	ItemDef	text	Null	E_internationale_Standards.xml
									C0003811	1	Atrial fibrillation, arrhythmias	ItemDef	integer	Null	C_Register_Standards.xml
									C0003811	1	atrial fibrillation	ItemDef	integer	Null	C_Register_Standards.xml
									C0003811	1	1: Atrial fibrillation	CLItem: Atrial fibrillation	boolean	Null	C_Register_Standards.xml
C0176751	0.345108	9	1	7	1	0	0		C0176751	1	5: Percutaneous endoscopic gastrostomy at discharge	CLItem: Percutaneous endoscopic gastrostomy at discharge	boolean	Null	B_Rehabilitation.xml
									C0176751	1	PEG/PEJ at discharge	ItemDef	integer	Null	B_Rehabilitation.xml
									C0176751	1	4: PEG/PEJ	CLItem: PEG/PEJ	boolean	Null	B_Rehabilitation.xml
									C0176751	1	PEG: Location, day, VW	ItemDef	text	Null	A_Klinikdokumentation.xml
									C0176751	1	PEG/PEJ	ItemDef	integer	Null	B_Rehabilitation.xml
									C0176751	1	Percutaneous endoscopic gastrostomy	ItemDef	integer	Null	B_Rehabilitation.xml
									C0176751	1	3: PEG	CLItem: PEG	boolean	Null	B_Rehabilitation.xml
									C0176751	1	4: Nasogastric tube / Percutaneous endoscopic gastrostomy / jejunostomy (PEG / PEJ)	CLItem: Nasogastric tube / Percutaneous endoscopic gastrostomy / jejunostomy (PEG / PEJ)	boolean	Null	B_Rehabilitation.xml
									C0176751	1	Percutaneous gastrostomy	ItemDef	boolean	Null	C_Register_Standards.xml
C0001948	0.49529	9	4	1	3	0	1		C0001948	1	alcohol regularly	ItemDef	integer	Null	C_Register_Standards.xml
									C0001948	1	Alcohol units per day	ItemDef	integer	VS/j	A_Klinikdokumentation.xml
									C0001948	1	Alcohol consumption	ItemDef	integer	Null	E_internationale_Standards.xml
									C0001948	1	Alcohol	ItemDef	integer	Null	A_Klinikdokumentation.xml
									C0001948	1	Alcohol	ItemDef	text	Null	A_Klinikdokumentation.xml
									C0001948	1	Alcohol abuse	ItemDef	integer	Null	B_Rehabilitation.xml
									C0001948	1	Acute poisoning less than 24h	ItemDef	integer	Null	A_Klinikdokumentation.xml
									C0001948	1	Alcohol regularly before the stroke	ItemDef	integer	Null	C_Register_Standards.xml
									C0001948	1	If Yes (regular alcohol), since then abstinent	ItemDef	integer	Null	C_Register_Standards.xml
C0235031	0.571743	8	7	0	1	0	0		C0235031	1	Other neurologic problem	ItemDef	integer	Null	A_Klinikdokumentation.xml
									C0235031	1	Neurologic Symptoms, other	ItemDef	integer	Null	A_Klinikdokumentation.xml
									C0235031	1	Severe neurological deficit	ItemDef	boolean	Null	A_Klinikdokumentation.xml
									C0235031	1	Rapid improvement of neurological deficit	ItemDef	boolean	Null	A_Klinikdokumentation.xml
									C0235031	1	Low neurological deficits quickly formed back	ItemDef	boolean	Null	A_Klinikdokumentation.xml
									C0235031	1	Motor failure (arm/hand u/o leg/foot)	ItemDef	boolean	Null	C_Register_Standards.xml
									C0235031	1	Minor neurological deficit	ItemDef	boolean	Null	A_Klinikdokumentation.xml
									C0235031	1	Initial neurologic symptoms	ItemGroup	Complex Item	Null	A_Klinikdokumentation.xml
C0011127	0.412659	8	4	4	0	0	0		C0011127	1	Bedsores from grade 2	ItemDef	integer	Null	B_Rehabilitation.xml
									C0011127	1	Helps against decubitus	ItemDef	boolean	Null	B_Rehabilitation.xml
									C0011127	1	Bedsores from grade 2 at discharge	ItemDef	integer	Null	B_Rehabilitation.xml
									C0011127	1	4: High morbidity	CLItem: High morbidity	boolean	Null	B_Rehabilitation.xml
									C0011127	1	Pressure ulcer prevention	ItemDef	text	Null	A_Klinikdokumentation.xml
									C0011127	1	Pressure points	ItemDef	text	Null	A_Klinikdokumentation.xml
									C0011127	1	Pressure ulcer	ItemDef	boolean	Null	A_Klinikdokumentation.xml
									C0011127	1	Pressure ulcer	ItemDef	text	Null	A_Klinikdokumentation.xml
C0150798	0.520227	8	2	6	0	0	0		C0150798	1	SPK	ItemDef	text	Null	A_Klinikdokumentation.xml
									C0150798	1	2: SPK (Suprapubic indwelling catheter)	CLItem: SPK (Suprapubic indwelling catheter)	boolean	Null	B_Rehabilitation.xml
									C0150798	1	1: Suprapubic catheter at discharge	CLItem: Suprapubic catheter at discharge	boolean	Null	B_Rehabilitation.xml
									C0150798	1	Suprapubic indwelling catheter	ItemDef	integer	Null	B_Rehabilitation.xml
									C0150798	1	Suprapubic catheter	ItemDef	integer	Null	B_Rehabilitation.xml
									C0150798	1	1: Suprapubic catheter	CLItem: Suprapubic catheter	boolean	Null	B_Rehabilitation.xml
									C0150798	1	Supra pubischer bladder catheters	ItemDef	integer	Null	A_Klinikdokumentation.xml
									C0150798	1	Suprapubic catheter at discharge	ItemDef	integer	Null	B_Rehabilitation.xml
C0035205	0.566684	8	2	3	3	0	0		C0035205	1	Respiration, Artificial	ItemDef	boolean	Null	A_Klinikdokumentation.xml
									C0035205	1	Duration of mechanical ventilation	ItemDef	text	Null	A_Klinikdokumentation.xml
									C0035205	1	Permanent/intermittent ventilation at discharge	ItemDef	text	Null	B_Rehabilitation.xml
									C0035205	1	artificial respiration	ItemDef	boolean	Null	C_Register_Standards.xml
									C0035205	1	Assisted or controlled ventilation	ItemDef	boolean	Null	C_Register_Standards.xml
									C0035205	1	Permanent/intermittent ventilation	ItemDef	text	Null	B_Rehabilitation.xml
									C0035205	1	6: Duration of ventilation (days): _	CLItem: Duration of ventilation (days): _	boolean	Null	C_Register_Standards.xml
									C0035205	1	Duration of ventilation in hours	ItemDef	text	hours	B_Rehabilitation.xml
C0004927	0.505077	8	0	7	0	0	1		C0004927	2	Behavior observation	ItemDef	integer	Null	B_Rehabilitation.xml
									C0004927	1	Affect / behavior	ItemDef	text	Null	B_Rehabilitation.xml
									C0004927	1	14: SCL-90 aggressiveness; 1 study (T value)	CLItem: SCL-90 aggressiveness; 1 study (T value)	boolean	Null	B_Rehabilitation.xml
									C0004927	1	Social Behaviour	ItemDef	text	Null	B_Rehabilitation.xml
									C0004927	1	Supervision requiring behavioral disorder	ItemDef	text	Null	B_Rehabilitation.xml
									C0004927	1	Supervision requiring behavioral disorder at discharge	ItemDef	text	Null	B_Rehabilitation.xml
									C0004927	1	Behavioral history	ItemDef	datetime	Null	E_internationale_Standards.xml
C0086045	0.464489	8	0	8	0	0	0		C0086045	2	3: Concentrative power handling:	CLItem: Concentrative power handling:	boolean	Null	B_Rehabilitation.xml
									C0086045	1	attention	ItemDef	text	Null	B_Rehabilitation.xml
									C0086045	1	Concentric resilience	ItemDef	text	Null	B_Rehabilitation.xml
									C0086045	1	Attention and concentration	ItemDef	integer	Null	B_Rehabilitation.xml
									C0086045	1	Attention and concentration; TAP test 1 study	ItemDef	integer	Null	B_Rehabilitation.xml
									C0086045	1	Attention and concentration; TAP test 2nd investigation	ItemDef	integer	Null	B_Rehabilitation.xml
									C0086045	1	53. attention and numeracy	ItemGroup	Complex Item	Null	B_Rehabilitation.xml
C0037441	0.498494	8	2	6	0	0	0		C0037441	1	Social services claimed?	ItemDef	boolean	Null	B_Rehabilitation.xml
									C0037441	1	Social service evaluation	ItemDef	boolean	Null	A_Klinikdokumentation.xml
									C0037441	1	Social service	ItemGroup	Complex Item	Null	B_Rehabilitation.xml
									C0037441	1	Date social services	ItemDef	date	Null	B_Rehabilitation.xml
									C0037441	1	Social service report/final report	ItemDef	integer	Null	B_Rehabilitation.xml
									C0037441	1	Morning round	ItemDef	integer	Null	B_Rehabilitation.xml
									C0037441	1	97. Social Security Office	ItemGroup	Complex Item	Null	B_Rehabilitation.xml
									C0037441	1	Social counseling	ItemDef	text	Null	A_Klinikdokumentation.xml
C0034927	0.524675	8	2	3	3	0	0		C0034927	2	Referring hospital	ItemDef	integer	Null	B_Rehabilitation.xml
									C0034927	1	Briefing led by	ItemDef	integer	Null	C_Register_Standards.xml
									C0034927	1	committal	ItemDef	text	Null	A_Klinikdokumentation.xml
									C0034927	1	Patient taken over	ItemDef	integer	Null	C_Register_Standards.xml
									C0034927	1	Patients from nursing or retirement homes	ItemDef	integer	Null	B_Rehabilitation.xml
									C0034927	1	referring physician	ItemDef	integer	Null	A_Klinikdokumentation.xml
									C0034927	1	Transported from other hospital	ItemDef	integer	Null	C_Register_Standards.xml
C0026516	0.337641	8	0	7	0	1	0		C0026516	2	10: Mood:	CLItem: Mood:	boolean	Null	B_Rehabilitation.xml
									C0026516	1	Mood	ItemDef	text	Null	B_Rehabilitation.xml
									C0026516	1	Reported sadness	ItemDef	integer	Null	D_Studiendokumentation.xml
									C0026516	1	b) mood	ItemDef	integer	Null	B_Rehabilitation.xml
									C0026516	1	(e) relations with other people (through irritability, imbalance, missed appointments)	ItemDef	integer	Null	B_Rehabilitation.xml
									C0026516	1	How often do you have negative feelings such as sadness, despair, anxiety, or depression?	ItemDef	text	Null	B_Rehabilitation.xml
									C0026516	1	Impairments of cognition and mood	ItemDef	integer	Null	B_Rehabilitation.xml
C0154251	0.393236	8	3	1	3	1	0		C0154251	1	7: Hypercholesterolemia	CLItem: Hypercholesterolemia	boolean	Null	C_Register_Standards.xml
									C0154251	1	Lipid disorder	ItemDef	boolean	Null	D_Studiendokumentation.xml
									C0154251	1	Lipid-lowering therapy	ItemGroup	Complex Item	Null	A_Klinikdokumentation.xml
									C0154251	1	4: Fat metabolism disorder	CLItem: Fat metabolism disorder	boolean	Null	A_Klinikdokumentation.xml
									C0154251	1	Dyslipidemia	ItemDef	boolean	Null	A_Klinikdokumentation.xml
									C0154251	1	Dys1	ItemDef	integer	Null	B_Rehabilitation.xml
									C0154251	1	hypercholesterolemia	ItemDef	integer	Null	C_Register_Standards.xml
									C0154251	1	Hypercholesterolemia	ItemDef	boolean	Null	C_Register_Standards.xml
C0424563	0.405666	8	4	3	0	1	0		C0424563	2	Sleep	ItemDef	integer	Null	A_Klinikdokumentation.xml
									C0424563	1	Sleep aid	ItemDef	text	Null	A_Klinikdokumentation.xml
									C0424563	1	(a) how satisfied are you with your sleep?	ItemDef	text	Null	B_Rehabilitation.xml
									C0424563	1	(q) uneasy or disturbed sleep	ItemDef	text	Null	B_Rehabilitation.xml
									C0424563	1	(f) sleep	ItemDef	integer	Null	B_Rehabilitation.xml
									C0424563	1	2: Sleep disorders	CLItem: Sleep disorders	boolean	Null	A_Klinikdokumentation.xml
									C0424563	1	Reduced sleep	ItemDef	integer	Null	D_Studiendokumentation.xml
C0150810	0.518141	8	2	6	0	0	0		C0150810	1	Independent toilet	ItemDef	integer	Null	B_Rehabilitation.xml
									C0150810	1	patient used toilet independently	ItemDef	boolean	Null	A_Klinikdokumentation.xml
									C0150810	1	3: The toilet problems	CLItem: The toilet problems	boolean	Null	B_Rehabilitation.xml
									C0150810	1	Toileting at discharge	ItemDef	text	Null	B_Rehabilitation.xml
									C0150810	1	Toileting	ItemDef	text	Null	B_Rehabilitation.xml
									C0150810	1	Toileting	ItemDef	integer	Null	B_Rehabilitation.xml
									C0150810	1	Toileting at discharge	ItemDef	integer	Null	B_Rehabilitation.xml
									C0150810	1	Toilet	ItemDef	integer	Null	A_Klinikdokumentation.xml
C0184713	0.432128	8	2	4	2	0	0		C0184713	1	1: home without help	CLItem: home without help	boolean	Null	B_Rehabilitation.xml
									C0184713	1	3: home - with professional help	CLItem: home - with professional help	boolean	Null	B_Rehabilitation.xml
									C0184713	1	2: home with help	CLItem: home with help	boolean	Null	B_Rehabilitation.xml
									C0184713	1	2: Home	CLItem: Home	boolean	Null	C_Register_Standards.xml
									C0184713	1	1: home - independently	CLItem: home - independently	boolean	Null	B_Rehabilitation.xml
									C0184713	1	1: Retour au domicile	CLItem: Retour au domicile	boolean	Null	A_Klinikdokumentation.xml
									C0184713	1	1: Home	CLItem: Home	boolean	Null	C_Register_Standards.xml
									C0184713	1	Return to family home	ItemDef	boolean	Null	A_Klinikdokumentation.xml
C0017594	0.615651	8	4	2	0	2	0		C0017594	1	Glasgow coma scale at discharge/transfer	ItemDef	text	Null	B_Rehabilitation.xml
									C0017594	1	Glasgow coma scale on admission	ItemDef	text	Null	B_Rehabilitation.xml
									C0017594	1	Glasgow coma scale (in the course)	ItemDef	text	Null	A_Klinikdokumentation.xml
									C0017594	1	Glasgow coma scale	ItemDef	text	Null	D_Studiendokumentation.xml
									C0017594	1	Glasgow coma scale	ItemDef	text	Null	A_Klinikdokumentation.xml
									C0017594	1	GCS (Glasgow coma scale) &lt; 6	ItemDef	boolean	Null	D_Studiendokumentation.xml
									C0017594	1	Glasgow coma scale-input-button (list of ges. 15 points collection)	ItemDef	text	Null	A_Klinikdokumentation.xml
									C0017594	1	Glasgow Coma Scale	ItemDef	integer	Null	A_Klinikdokumentation.xml
C0522224	0.315982	8	6	1	0	1	0		C0522224	1	11: Pharyngeal paralysis	CLItem: Pharyngeal paralysis	boolean	Null	A_Klinikdokumentation.xml
									C0522224	1	Paralysis	ItemDef	integer	Null	A_Klinikdokumentation.xml
									C0522224	1	Eye muscle palsy	ItemDef	integer	Null	A_Klinikdokumentation.xml
									C0522224	1	Hemi- / paraplegia	ItemDef	integer	Null	B_Rehabilitation.xml
									C0522224	1	Acute contralateral attack	ItemDef	boolean	Null	D_Studiendokumentation.xml
									C0522224	1	Paresis	ItemDef	integer	Null	A_Klinikdokumentation.xml
									C0522224	1	7: bdsfor.	CLItem: bdsfor.	boolean	Null	A_Klinikdokumentation.xml
									C0522224	1	7: Hemiplegia	CLItem: Hemiplegia	boolean	Null	A_Klinikdokumentation.xml
C1820731	0.568039	7	2	0	0	5	0		C1820731	3	Neutrophil [/µl]	ItemDef	text	/µl	D_Studiendokumentation.xml
									C1820731	2	White cell Count [/µl]	ItemDef	text	/µl	D_Studiendokumentation.xml
									C1820731	1	Large blood	ItemDef	text	Null	A_Klinikdokumentation.xml
									C1820731	1	large blood	ItemDef	text	Null	A_Klinikdokumentation.xml
C0812554	0.570094	7	4	0	0	3	0		C0812554	3	Were routine blood tests done at this visit?	ItemDef	boolean	Null	D_Studiendokumentation.xml
									C0812554	2	Liver function tests	ItemDef	text	Null	A_Klinikdokumentation.xml
									C0812554	1	little morning routine	ItemDef	boolean	Null	A_Klinikdokumentation.xml
									C0812554	1	blood tests	ItemDef	integer	Null	A_Klinikdokumentation.xml
C0030704	0.49835	7	0	4	3	0	0		C0030704	1	Time transfer	ItemDef	time	Null	C_Register_Standards.xml
									C0030704	1	1: aus medizinischer Einheit	CLItem: aus medizinischer Einheit	boolean	Null	B_Rehabilitation.xml
									C0030704	1	Complication by ICD-10 leading to patient transfer	ItemDef	text	Null	B_Rehabilitation.xml
									C0030704	1	If transfer to another clinic - number of clinic	ItemDef	text	Null	B_Rehabilitation.xml
									C0030704	1	Complication-number by ICD-10 leading to patient transfer	ItemDef	text	Null	B_Rehabilitation.xml
									C0030704	1	Further transfer to another institution within 2 h after ingestion	ItemDef	integer	Null	C_Register_Standards.xml
									C0030704	1	Transfer to another hospital	ItemDef	integer	Null	C_Register_Standards.xml
C1269815	0.619331	7	4	3	0	0	0		C1269815	1	Patient identification	ItemGroup	Complex Item	Null	A_Klinikdokumentation.xml
									C1269815	1	Patient master data	ItemGroup	Complex Item	Null	A_Klinikdokumentation.xml
									C1269815	1	Basic documentation	ItemGroup	Complex Item	Null	B_Rehabilitation.xml
									C1269815	1	Patient data	ItemDef	text	Null	A_Klinikdokumentation.xml
									C1269815	1	Patient data	ItemGroup	Complex Item	Null	B_Rehabilitation.xml
									C1269815	1	Basic documentation	ItemGroup	Complex Item	Null	A_Klinikdokumentation.xml
									C1269815	1	Patient label	ItemDef	text	Null	B_Rehabilitation.xml
C0343401	0.404379	7	3	4	0	0	0		C0343401	1	MRSA-Enlassungsbogen	ItemDef	text	Null	A_Klinikdokumentation.xml
									C0343401	1	MRSA	ItemDef	integer	Null	B_Rehabilitation.xml
									C0343401	1	Patients with a known history of MRSA	ItemDef	boolean	Null	B_Rehabilitation.xml
									C0343401	1	MRSA at discharge	ItemDef	integer	Null	B_Rehabilitation.xml
									C0343401	1	Patients who have had contact with MRSA carriers (E.g. accommodation in the same room)	ItemDef	boolean	Null	B_Rehabilitation.xml
									C0343401	1	4: MRSA	CLItem: MRSA	boolean	Null	A_Klinikdokumentation.xml
									C0343401	1	MRSA screening	ItemDef	text	Null	A_Klinikdokumentation.xml
C0586514	0.57995	7	2	2	3	0	0		C0586514	2	Discharge / transfer status	ItemDef	integer	Null	B_Rehabilitation.xml
									C0586514	1	Discharge category	ItemDef	integer	Null	A_Klinikdokumentation.xml
									C0586514	1	Type of discharge / Patient transfer	ItemDef	integer	Null	C_Register_Standards.xml
									C0586514	1	Discharge type	ItemDef	text	Null	A_Klinikdokumentation.xml
									C0586514	1	Discharge status/Patient transfer	ItemDef	integer	Null	C_Register_Standards.xml
									C0586514	1	Release type	ItemGroup	Complex Item	Null	C_Register_Standards.xml
C0027651	0.423669	7	4	1	1	1	0		C0027651	1	Stroke in the last 3 months, earlier brain hemorrhage or damage to central nervous SYSTEM (NPL, aneurysm, intracranial or spinal surgery) in the history	ItemDef	integer	Null	A_Klinikdokumentation.xml
									C0027651	1	Active Cancer, specify	ItemDef	text	Null	A_Klinikdokumentation.xml
									C0027651	1	5: Oncological disease	CLItem: Oncological disease	boolean	Null	C_Register_Standards.xml
									C0027651	1	Active Cancer	ItemDef	boolean	Null	A_Klinikdokumentation.xml
									C0027651	1	3: malignant hematological disease	CLItem: malignant hematological disease	boolean	Null	A_Klinikdokumentation.xml
									C0027651	1	Malignant / metastatic tumor	ItemDef	integer	Null	B_Rehabilitation.xml
									C0027651	1	Recent history or clinical presentation of ICH, subarachnoid hemorrhage (SAH), arterio-venous (AV) malformation, aneurysm, or cerebral neoplasm.	ItemDef	boolean	Null	D_Studiendokumentation.xml
C0523807	0.388572	7	6	0	0	0	1		C0523807	3	SpO2	ItemDef	text	Null	A_Klinikdokumentation.xml
									C0523807	1	oxygen saturation	ItemDef	integer	Null	A_Klinikdokumentation.xml
									C0523807	1	Oxygen saturation measurement	ItemDef	text	percent	E_internationale_Standards.xml
									C0523807	1	spO2	ItemDef	text	%	A_Klinikdokumentation.xml
									C0523807	1	O2 saturation	ItemDef	float	%	A_Klinikdokumentation.xml
C0021061	0.48349	7	4	0	0	3	0		C0021061	3	Were routine blood tests done at this visit?	ItemDef	boolean	Null	D_Studiendokumentation.xml
									C0021061	2	Immunology	ItemDef	text	Null	A_Klinikdokumentation.xml
									C0021061	1	little morning routine	ItemDef	boolean	Null	A_Klinikdokumentation.xml
									C0021061	1	blood tests	ItemDef	integer	Null	A_Klinikdokumentation.xml
C0028688	0.535337	7	1	2	3	1	0		C0028688	1	Nursing Home	ItemDef	boolean	Null	A_Klinikdokumentation.xml
									C0028688	1	3: nursing home	CLItem: nursing home	boolean	Null	D_Studiendokumentation.xml
									C0028688	1	3: Care institution	CLItem: Care institution	boolean	Null	C_Register_Standards.xml
									C0028688	1	2: Pflegeheimen	CLItem: Pflegeheimen	boolean	Null	B_Rehabilitation.xml
									C0028688	1	3: Pflegeeinrichtg / home	CLItem: Pflegeeinrichtg / home	boolean	Null	C_Register_Standards.xml
									C0028688	1	3: nursing home	CLItem: nursing home	boolean	Null	B_Rehabilitation.xml
									C0028688	1	16: nursing home	CLItem: nursing home	boolean	Null	C_Register_Standards.xml
C0007465	0.592003	7	4	0	3	0	0		C0007465	2	Cause of death	ItemDef	text	Null	A_Klinikdokumentation.xml
									C0007465	1	Cause of death if deceased	ItemDef	integer	Null	C_Register_Standards.xml
									C0007465	1	Cause of Death	ItemDef	text	Null	A_Klinikdokumentation.xml
									C0007465	1	3: Heart attack as cause of death	CLItem: Heart attack as cause of death	boolean	Null	C_Register_Standards.xml
									C0007465	1	If deceased, cause of death	ItemDef	integer	Null	C_Register_Standards.xml
									C0007465	1	Unknown identity of the body: in non-natural or unexplained death kind of police informed?	ItemDef	boolean	Null	A_Klinikdokumentation.xml
C0021708	0.50097	7	2	3	2	0	0		C0021708	2	Intensive care requiring monitoring fault	ItemDef	text	Null	B_Rehabilitation.xml
									C0021708	1	3: Intensive care unit	CLItem: Intensive care unit	boolean	Null	C_Register_Standards.xml
									C0021708	1	new ICU transfers	ItemDef	integer	Null	A_Klinikdokumentation.xml
									C0021708	1	1: intensive care unit	CLItem: intensive care unit	boolean	Null	B_Rehabilitation.xml
									C0021708	1	15: intensive care unit	CLItem: intensive care unit	boolean	Null	C_Register_Standards.xml
									C0021708	1	new ICU laying	ItemDef	boolean	Null	A_Klinikdokumentation.xml
C0242482	0.528441	7	3	4	0	0	0		C0242482	2	Comprehensive assessment / daily relevance / recommendations	ItemDef	text	Null	B_Rehabilitation.xml
									C0242482	1	Daily report	ItemDef	text	Null	A_Klinikdokumentation.xml
									C0242482	1	Weekly reports	ItemDef	text	Null	B_Rehabilitation.xml
									C0242482	1	Maintenance report	ItemDef	text	Null	A_Klinikdokumentation.xml
									C0242482	1	Weekly documentation of speech therapy	ItemGroup	Complex Item	Null	B_Rehabilitation.xml
									C0242482	1	Care report (8 hours)	ItemDef	text	Null	A_Klinikdokumentation.xml
C0040053	0.570649	7	2	1	4	0	0		C0040053	1	1: atherothrombotisch	CLItem: atherothrombotisch	boolean	Null	C_Register_Standards.xml
									C0040053	1	Thrombosis / pulmonary embolism	ItemDef	integer	Null	B_Rehabilitation.xml
									C0040053	1	Thrombosis	ItemDef	integer	Null	C_Register_Standards.xml
									C0040053	1	atherothrombotisch	ItemDef	boolean	Null	C_Register_Standards.xml
									C0040053	1	Localisation (Thrombosis)	ItemDef	integer	Null	A_Klinikdokumentation.xml
									C0040053	1	Thrombosis of cerebral veins	ItemDef	integer	Null	A_Klinikdokumentation.xml
									C0040053	1	Cerebral venous thrombosis	ItemDef	boolean	Null	C_Register_Standards.xml
C1532976	0.490601	7	3	4	0	0	0		C1532976	2	Risk of falling	ItemDef	boolean	Null	A_Klinikdokumentation.xml
									C1532976	1	Falls with fractures	ItemDef	integer	Null	B_Rehabilitation.xml
									C1532976	1	10: Lateropulsion	CLItem: Lateropulsion	boolean	Null	A_Klinikdokumentation.xml
									C1532976	1	Fall in the past	ItemDef	integer	Null	B_Rehabilitation.xml
									C1532976	1	Fall history (known)	ItemDef	boolean	Null	B_Rehabilitation.xml
									C1532976	1	Fear of falling	ItemDef	boolean	Null	B_Rehabilitation.xml
C0037778	0.436313	7	3	3	1	0	0		C0037778	1	Station	ItemDef	text	Null	B_Rehabilitation.xml
									C0037778	1	Receiving station	ItemDef	integer	Null	B_Rehabilitation.xml
									C0037778	1	Specialist	ItemDef	text	Null	A_Klinikdokumentation.xml
									C0037778	1	Medical specialty	ItemDef	integer	Null	B_Rehabilitation.xml
									C0037778	1	Fachdisziplin	ItemDef	text	Null	A_Klinikdokumentation.xml
									C0037778	1	Recording on	ItemDef	integer	Null	C_Register_Standards.xml
									C0037778	1	Recording on organ unit (station/Department)	ItemDef	text	Null	A_Klinikdokumentation.xml
C3653580	0.332502	6	5	0	1	0	0		C3653580	1	Microbiology	ItemDef	text	Null	A_Klinikdokumentation.xml
									C3653580	1	Infectious diseases	ItemDef	text	Null	A_Klinikdokumentation.xml
									C3653580	1	CRP	ItemDef	text	Null	A_Klinikdokumentation.xml
									C3653580	1	Patient is infectious ways	ItemDef	text	Null	A_Klinikdokumentation.xml
									C3653580	1	Procalcitonin	ItemDef	text	Null	A_Klinikdokumentation.xml
									C3653580	1	3: infection	CLItem: infection	boolean	Null	C_Register_Standards.xml
C0176813	0.329369	6	0	6	0	0	0		C0176813	1	5: None	CLItem: None	boolean	Null	B_Rehabilitation.xml
									C0176813	1	4: Nasogastric tube / Percutaneous endoscopic gastrostomy / jejunostomy (PEG / PEJ)	CLItem: Nasogastric tube / Percutaneous endoscopic gastrostomy / jejunostomy (PEG / PEJ)	boolean	Null	B_Rehabilitation.xml
									C0176813	1	PEG/PEJ	ItemDef	integer	Null	B_Rehabilitation.xml
									C0176813	1	PEG/PEJ at discharge	ItemDef	integer	Null	B_Rehabilitation.xml
									C0176813	1	4: PEG/PEJ	CLItem: PEG/PEJ	boolean	Null	B_Rehabilitation.xml
									C0176813	1	6: Jejunostomie (PEG/PEJ) at discharge	CLItem: Jejunostomie (PEG/PEJ) at discharge	boolean	Null	B_Rehabilitation.xml
C0475264	0.315047	6	0	0	3	3	0		C0038454,C0475264	1	4: predominantly brain stem	CLItem: predominantly brain stem	boolean	Null	C_Register_Standards.xml
									C0038454,C0475264	1	3: vertebrobasilaer	CLItem: vertebrobasilaer	boolean	Null	C_Register_Standards.xml
									C0038454,C0475264	1	Infarct core >1/3 MCA territory qualitatively or >100ml quantitatively (determined by DWI lesion on MRI)	ItemDef	boolean	Null	D_Studiendokumentation.xml
									C0038454,C0475264	1	Localisation (Infarction, Anterior or Middle Cerebral Artery)	ItemDef	integer	Null	A_Klinikdokumentation.xml
									C0038454,C0475264	1	1: judice brain	CLItem: judice brain	boolean	Null	C_Register_Standards.xml
									C0038454,C0475264	1	Brainstem	ItemDef	boolean	Null	A_Klinikdokumentation.xml
									C0038454,C0475264	1	Clinical attack localization	ItemDef	integer	Null	C_Register_Standards.xml
									C0553692,C0475264	1	Subarachnoid Hemorrhage	ItemDef	integer	Null	A_Klinikdokumentation.xml
									C0553692,C0475264	1	Cerebral Hemorrhage	ItemDef	boolean	Null	A_Klinikdokumentation.xml
									C0553692,C0475264	1	8: Subarachnoid hemorrhage	CLItem: Subarachnoid hemorrhage	boolean	Null	C_Register_Standards.xml
									C0553692,C0475264	1	5: Subarachnoid hemorrhage (SAH)	CLItem: Subarachnoid hemorrhage (SAH)	boolean	Null	E_internationale_Standards.xml
									C0553692,C0475264	1	Localization (Cerebral hemisphere hemorrhage)	ItemDef	integer	Null	A_Klinikdokumentation.xml
									C0553692,C0475264	1	Dominant hemisphere affected	ItemDef	boolean	Null	D_Studiendokumentation.xml
									C0475264	1	2: TACS (Total Anterior Circulation Syndrome)	CLItem: TACS (Total Anterior Circulation Syndrome)	boolean	Null	C_Register_Standards.xml
									C0038454,C0475264	1	8: ACP1	CLItem: ACP1	boolean	Null	C_Register_Standards.xml
									C0038454,C0475264	1	Localization (Infarction of Posterior Cerebral Artery)	ItemDef	integer	Null	A_Klinikdokumentation.xml
									C0038454,C0475264	1	Localisation (Infarction of Cerebellum)	ItemDef	integer	Null	A_Klinikdokumentation.xml
									C0553692,C0475264	1	Brain stem hemorrhage	ItemDef	boolean	Null	A_Klinikdokumentation.xml
									C0038454,C0475264	1	3: Both cerebral hemispheres	CLItem: Both cerebral hemispheres	boolean	Null	C_Register_Standards.xml
									C0038454,C0475264	1	4: Vertebrobasilar lacunar infarction	CLItem: Vertebrobasilar lacunar infarction	boolean	Null	A_Klinikdokumentation.xml
									C0553692,C0475264	1	Localization (Cerebellar hemorrhage)	ItemDef	integer	Null	A_Klinikdokumentation.xml
									C0038454,C0475264	1	Localization (Infarction of Brainstem)	ItemDef	integer	Null	A_Klinikdokumentation.xml
									C0038454,C0475264	1	1: hemispherical stroke	CLItem: hemispherical stroke	boolean	Null	B_Rehabilitation.xml
									C0553692,C0475264	1	Meningeal hemorrhage suspected	ItemDef	boolean	Null	A_Klinikdokumentation.xml
									C0553692,C0475264	1	4: Cerebellum Relevant single bleeding; Date: _	CLItem: Cerebellum Relevant single bleeding; Date: _	boolean	Null	C_Register_Standards.xml
									C0038454,C0475264	1	Infarction, Posterior Cerebral Artery	ItemDef	boolean	Null	A_Klinikdokumentation.xml
									C0553692,C0475264	1	Subarachnoid Hemorrhage Date	ItemDef	date	Null	A_Klinikdokumentation.xml
									C0553692,C0475264	1	Localization (Brain stem hemorrhage)	ItemDef	integer	Null	A_Klinikdokumentation.xml
									C0475264	1	3: PCA	CLItem: PCA	boolean	Null	D_Studiendokumentation.xml
									C0038454,C0475264	1	Attack localization (basin)	ItemDef	integer	Null	D_Studiendokumentation.xml
									C0038454,C0475264	1	2: Right cerebral hemisphere	CLItem: Right cerebral hemisphere	boolean	Null	C_Register_Standards.xml
									C0475264	1	1: MCA	CLItem: MCA	boolean	Null	D_Studiendokumentation.xml
									C0038454,C0475264	1	1: Left cerebral hemisphere	CLItem: Left cerebral hemisphere	boolean	Null	C_Register_Standards.xml
									C0553692,C0475264	1	7: Intraparenchymale hemorrhage	CLItem: Intraparenchymale hemorrhage	boolean	Null	C_Register_Standards.xml
									C0038454,C0475264	1	1: Carotid territory	CLItem: Carotid territory	boolean	Null	A_Klinikdokumentation.xml
									C0475264	1	4: POCS (Posterior Circulation Syndrome)	CLItem: POCS (Posterior Circulation Syndrome)	boolean	Null	C_Register_Standards.xml
									C0553692,C0475264	1	Hemisphere	ItemDef	integer	Null	A_Klinikdokumentation.xml
									C0553692,C0475264	1	Subarachnoid hemorrhage	ItemDef	boolean	Null	C_Register_Standards.xml
									C0038454,C0475264	1	Clinical signs of a unilateral infarct of artery cerebri media (MCA)	ItemDef	boolean	Null	D_Studiendokumentation.xml
									C0038454,C0475264	1	3: Vertebrobasilar territory	CLItem: Vertebrobasilar territory	boolean	Null	A_Klinikdokumentation.xml
									C0038454,C0475264	1	Infarction, Anterior or Middle Cerebral Artery	ItemDef	boolean	Null	A_Klinikdokumentation.xml
									C0553692,C0475264	1	Primary intracerebral bleeding localization	ItemDef	integer	Null	C_Register_Standards.xml
									C0475264	1	2: ACA	CLItem: ACA	boolean	Null	D_Studiendokumentation.xml
									C0553692,C0475264	1	Intracerebral hemorrhage, intraventricular	ItemDef	boolean	Null	A_Klinikdokumentation.xml
									C0038454,C0475264	1	4: ACM1	CLItem: ACM1	boolean	Null	C_Register_Standards.xml
									C0038454,C0475264	1	5: cerebellum	CLItem: cerebellum	boolean	Null	C_Register_Standards.xml
									C0553692,C0475264	1	1: I60.-subarachnoid hemorrhage	CLItem: I60.-subarachnoid hemorrhage	boolean	Null	C_Register_Standards.xml
									C0038454,C0475264	1	4: If multiple, what?: _	CLItem: If multiple, what?: _	boolean	Null	C_Register_Standards.xml
									C0038454,C0475264	1	7: ACA	CLItem: ACA	boolean	Null	C_Register_Standards.xml
									C0553692,C0475264	1	2: I61.-Intracerebral haemorrhage	CLItem: I61.-Intracerebral haemorrhage	boolean	Null	C_Register_Standards.xml
									C0948008,C0475264	1	Syndrome ischemia localization	ItemDef	integer	Null	C_Register_Standards.xml
									C0038454,C0475264	1	Proof of a unilateral ischemic territorial attack of one brain hemisphere in the river basin of the MCA	ItemDef	boolean	Null	D_Studiendokumentation.xml
									C0553692,C0475264	1	4: Intraventricular hemorrhage (IVH)	CLItem: Intraventricular hemorrhage (IVH)	boolean	Null	E_internationale_Standards.xml
									C0038454,C0475264	1	2: Carotid lacunar infarction	CLItem: Carotid lacunar infarction	boolean	Null	A_Klinikdokumentation.xml
									C0038454,C0475264	1	2: link brain-	CLItem: link brain-	boolean	Null	C_Register_Standards.xml
									C0475264	1	3: PACS (Partial Anterior Circulation Syndrome)	CLItem: PACS (Partial Anterior Circulation Syndrome)	boolean	Null	C_Register_Standards.xml
C0042014	0.548078	6	6	0	0	0	0		C0042014	1	Urinary levels	ItemDef	text	Null	A_Klinikdokumentation.xml
									C0042014	1	Urine	ItemDef	text	Null	A_Klinikdokumentation.xml
									C0042014	1	Urine status	ItemDef	text	Null	A_Klinikdokumentation.xml
									C0042014	1	Urine analysis	ItemDef	text	Null	A_Klinikdokumentation.xml
									C0042014	1	Urine flow	ItemDef	text	Null	A_Klinikdokumentation.xml
									C0042014	1	6: Urine midstream	CLItem: Urine midstream	boolean	Null	A_Klinikdokumentation.xml
C0442519	0.433127	6	0	6	0	0	0		C0442519	1	9: Living situation: Elevator available	CLItem: Living situation: Elevator available	boolean	Null	B_Rehabilitation.xml
									C0442519	1	If so, is there a lift?	ItemDef	boolean	Null	B_Rehabilitation.xml
									C0442519	1	70. is the apartment spacious and free from swelling and traps, so that one can move well in it?	ItemDef	boolean	Null	B_Rehabilitation.xml
									C0442519	1	Environment within	ItemDef	integer	Null	B_Rehabilitation.xml
									C0442519	1	74. is a phone available?	ItemDef	boolean	Null	B_Rehabilitation.xml
									C0442519	1	7: Residential situation: House	CLItem: Residential situation: House	boolean	Null	B_Rehabilitation.xml
C0542565	0.754104	6	0	4	2	0	0		C0542565	1	Bladder control < = 24 h n. recording	ItemDef	integer	Null	C_Register_Standards.xml
									C0542565	1	Bladder control at discharge	ItemDef	integer	Null	B_Rehabilitation.xml
									C0542565	1	Bladder control at discharge	ItemDef	text	Null	B_Rehabilitation.xml
									C0542565	1	Bladder control	ItemDef	integer	Null	B_Rehabilitation.xml
									C0542565	1	Bladder control	ItemDef	text	Null	B_Rehabilitation.xml
									C0542565	1	Bladder control in the dismissal	ItemDef	integer	Null	C_Register_Standards.xml
C0587502	0.488865	6	0	1	5	0	0		C0587502	1	2: Stroke unit (SU)	CLItem: Stroke unit (SU)	boolean	Null	C_Register_Standards.xml
									C0587502	1	Date Admission Stroke Unit	ItemDef	date	Null	C_Register_Standards.xml
									C0587502	1	3: Stroke Unit	CLItem: Stroke Unit	boolean	Null	B_Rehabilitation.xml
									C0587502	1	Time on SU in days (< 1 = 0)	ItemDef	text	Null	C_Register_Standards.xml
									C0587502	1	Stay on stroke unit	ItemDef	boolean	Null	C_Register_Standards.xml
									C0587502	1	Time Admission Stroke Unit (hh:mm)	ItemDef	time	Null	C_Register_Standards.xml
C0020517	0.602909	6	4	0	1	1	0		C0020517	4	Allergies	ItemDef	text	Null	A_Klinikdokumentation.xml
									C0020517	1	6: Allergic reaction	CLItem: Allergic reaction	boolean	Null	C_Register_Standards.xml
									C0020517	1	Hypersensitivity to alteplase or any of the excipients	ItemDef	boolean	Null	D_Studiendokumentation.xml
C0007435	0.376145	6	1	5	0	0	0		C0007435	2	Central vein catheter	ItemDef	integer	Null	B_Rehabilitation.xml
									C0007435	1	Central venous catheter	ItemDef	integer	Null	B_Rehabilitation.xml
									C0007435	1	4: ZVK	CLItem: ZVK	boolean	Null	B_Rehabilitation.xml
									C0007435	1	central venous catheterization	ItemDef	text	Null	A_Klinikdokumentation.xml
									C0007435	1	PVC/CVC	ItemDef	text	Null	B_Rehabilitation.xml
C1561964	0.607798	6	6	0	0	0	0		C1561964	2	30° upper body elevation	ItemDef	boolean	Null	A_Klinikdokumentation.xml
									C1561964	1	Upper body elevation 30°	ItemDef	boolean	Null	A_Klinikdokumentation.xml
									C1561964	1	Positioning patient	ItemDef	boolean	Null	A_Klinikdokumentation.xml
									C1561964	1	Positioning patient 30° (re/Arun/li)	ItemDef	boolean	Null	A_Klinikdokumentation.xml
									C1561964	1	Positioning the patient	ItemDef	text	Null	A_Klinikdokumentation.xml
C0518766	0.527769	6	1	0	0	4	1		C0518766	2	Vital Signs	ItemGroup	Complex Item	Null	D_Studiendokumentation.xml
									C0518766	1	Circulation data	ItemDef	text	Null	A_Klinikdokumentation.xml
									C0518766	1	Time of vital signs	ItemDef	time	Null	D_Studiendokumentation.xml
									C0518766	1	Vital signs date and time	ItemDef	datetime	Null	E_internationale_Standards.xml
									C0518766	1	Vital Signs Time +15 min	ItemDef	time	Null	D_Studiendokumentation.xml
C1446249	0.637716	6	6	0	0	0	0		C1446249	2	Braden scale	ItemDef	text	Null	A_Klinikdokumentation.xml
									C1446249	1	Braden scale (pressure ulcer risk assessment), points on the day	ItemDef	text	Null	A_Klinikdokumentation.xml
									C1446249	1	Braden scale (pressure ulcer risk assessment), points after 24 hours	ItemDef	text	Null	A_Klinikdokumentation.xml
									C1446249	1	Braden	ItemDef	text	Null	A_Klinikdokumentation.xml
									C1446249	1	Calculation Braden scale	ItemDef	text	Null	A_Klinikdokumentation.xml
C0011581	0.581605	6	0	6	0	0	0		C0011581	2	Depression	ItemDef	integer	Null	B_Rehabilitation.xml
									C0011581	2	Depression at discharge	ItemDef	integer	Null	B_Rehabilitation.xml
									C0011581	1	2: Depression	CLItem: Depression	boolean	Null	B_Rehabilitation.xml
									C0011581	1	3: Depressed mood:	CLItem: Depressed mood:	boolean	Null	B_Rehabilitation.xml
C1386685	0.35398	6	1	0	4	1	0		C1386685	1	1: Re occlusion while the stat. Stay	CLItem: Re occlusion while the stat. Stay	boolean	Null	C_Register_Standards.xml
									C1386685	1	7: I66. occlusion and stenosis of intracranial arteries without resulting cerebral infarction	CLItem: I66. occlusion and stenosis of intracranial arteries without resulting cerebral infarction	boolean	Null	C_Register_Standards.xml
									C1386685	1	3: small-vessel occlusion	CLItem: small-vessel occlusion	boolean	Null	D_Studiendokumentation.xml
									C1386685	1	6: I65.-occlusion and stenosis of the extracranium. Brain-supplying artery without a resultant cerebral infarction	CLItem: I65.-occlusion and stenosis of the extracranium. Brain-supplying artery without a resultant cerebral infarction	boolean	Null	C_Register_Standards.xml
									C1386685	1	At Basilarisverschluss no time window! If any local Lysis	ItemDef	boolean	Null	A_Klinikdokumentation.xml
									C1386685	1	PAOD	ItemDef	integer	Null	C_Register_Standards.xml
C0011570	0.458866	6	0	5	0	1	0		C0011570	1	Depression - 2. investigation	ItemDef	integer	Null	B_Rehabilitation.xml
									C0011570	1	Depression - 1 study	ItemDef	integer	Null	B_Rehabilitation.xml
									C0011570	1	How often do you have negative feelings such as sadness, despair, anxiety, or depression?	ItemDef	text	Null	B_Rehabilitation.xml
									C0011570	1	(o) thoughts on death and dying	ItemDef	text	Null	B_Rehabilitation.xml
									C0011570	1	Suicidal thoughts	ItemDef	integer	Null	D_Studiendokumentation.xml
									C0011570	1	8: SCL-90 depression; 1 study (T value) neuropsychological	CLItem: SCL-90 depression; 1 study (T value) neuropsychological	boolean	Null	B_Rehabilitation.xml
C1522577	0.505923	6	1	0	3	1	1		C1522577	1	Planned follow-up	ItemDef	integer	Null	A_Klinikdokumentation.xml
									C1522577	1	Follow-up care stroke specialist indicator	ItemDef	integer	Null	E_internationale_Standards.xml
									C1522577	1	Follow up	ItemDef	integer	Null	C_Register_Standards.xml
									C1522577	1	Follow up date	ItemDef	date	Null	C_Register_Standards.xml
									C1522577	1	Follow up type	ItemDef	integer	Null	C_Register_Standards.xml
									C0449437,C1522577	1	Patient status	ItemDef	integer	Null	C_Register_Standards.xml
									C1522577	1	Follow up information	ItemDef	text	Null	D_Studiendokumentation.xml
C0497327	0.459847	6	4	2	0	0	0		C0497327	1	Dementia diagnosis/therapy	ItemDef	integer	Null	B_Rehabilitation.xml
									C0497327	1	1: Status Lakunaris	CLItem: Status Lakunaris	boolean	Null	A_Klinikdokumentation.xml
									C0497327	1	Criteria additional exclusio	ItemDef	integer	Null	A_Klinikdokumentation.xml
									C0497327	1	Dementia confirmed	ItemDef	boolean	Null	A_Klinikdokumentation.xml
									C0497327	1	1: Dementia	CLItem: Dementia	boolean	Null	B_Rehabilitation.xml
									C0497327	1	Dementia confirmed, specify	ItemDef	text	Null	A_Klinikdokumentation.xml
C0030695	0.412406	6	2	2	2	0	0		C0030695	1	Patient Monitoring	ItemDef	integer	Null	A_Klinikdokumentation.xml
[truncated: 1,954 more rows]
